# Supplementary material for: Quantitative determination of the spatial distribution of components in single cells with CellDetail
Source: Nat Commun. 2024 Nov 26;15:10250. doi: 10.1038/s41467-024-54638-8 (PMC11599593; doi:10.1038/s41467-024-54638-8)
Supplement: Supplementary file 7 — Source Data [file 41467_2024_54638_MOESM7_ESM.xlsx]

## Sheet: Figure 1h
Figure 1	h
P_n of apolar HSCs		P_n of polar HSCs
Cdc42		Cdc42
1.56974510026042e-07		1.05792196723015e-06
1.66232966341832e-07		9.39291137603980e-07
2.90613781583146e-07		1.81634941666200e-06
1.59758919905848e-07		1.19295471881761e-06
3.39805238161880e-07		1.31684854895356e-06
2.01862614009734e-07		9.46209185585292e-07
2.95939044147460e-07		1.23363986292928e-06
1.46270468937801e-07		1.04798262379008e-06
1.57170382923041e-07		1.33720058769468e-06
2.39940154428755e-07		1.04518577467787e-06
1.97405339475522e-07		1.84782260468172e-06
2.24719895801422e-07		1.36832414864103e-06
2.75154941188481e-07		9.68715607636195e-07
2.83047989041229e-07		8.48063818944022e-07
		1.06257282453747e-06
		1.16576484827199e-06
		8.48564936074166e-07
		9.73150530585481e-07
		1.21851571590751e-06
		1.14433424568487e-06
		7.34821900108965e-07
		7.53592903946479e-07
		1.13206440686519e-06

## Sheet: Figure 2a
Figure 2	a	confocal
P_n of young HSCs			P_n of old HSCs
Cdc42	Tubulin		Cdc42	Tubulin
5.24730830748492e-07	1.77127711712583e-06		9.92763767953716e-07	1.32138229353914e-06
1.49576678274819e-06	1.07806221183600e-06		4.85682144834541e-07	1.94577085742496e-06
6.59020823289438e-07	1.10834021202511e-06		6.97929420967330e-07	1.96166599132208e-06
2.82533647182539e-06	3.21664043643294e-06		5.42172580421372e-07	1.10236326252355e-06
1.64053578069915e-06	5.29758238345509e-07		3.89533319529883e-07	2.34133493828018e-06
3.16078945893172e-06	4.07318648207522e-06		1.13620538863819e-06	1.39221757441752e-06
2.61251279032671e-06	7.46297884830309e-07		2.34586366205372e-07	9.17334470623247e-07
8.80893389169409e-07	3.94960680516080e-07		1.12408676175091e-06	1.58560292437133e-06
1.03668611266337e-06	6.57886178910091e-07		1.38548389128526e-06	1.29605497263170e-06
1.07442986321482e-06	1.82997627844420e-06		2.49721553534542e-07	1.86922308442553e-06
1.44370990165519e-06	1.33535539526000e-06		7.46788299792380e-07	1.61730032696523e-06
4.18462463860708e-07	7.73063859647518e-07		4.00211794576136e-07	7.37442901416165e-07
1.50125898509410e-06	1.48362113452552e-06		7.28025218705243e-07	1.20177602290121e-06
1.37701162636604e-06	3.21800155523730e-07		1.19949361945386e-06	1.17556560853882e-06
1.41576758165913e-06	1.19659611053167e-06		7.04911457394722e-07	2.07220604382949e-06
1.09436434693107e-06	9.91944726319710e-07		3.90855723448259e-07	4.89440245896324e-07
1.62320874407631e-06	2.04721452696277e-06		5.72451660436222e-07	8.54466866563782e-07
1.73485821126533e-06	1.07070115886510e-06		3.45147382348981e-07	1.51743611471488e-06
1.03361350319428e-06	6.18055587612478e-07		3.26322468604905e-07	2.07175533625162e-06
1.76172741114253e-06	1.58263548771115e-06		4.06154889319467e-07	1.39703868411254e-06
8.72548843226406e-07	3.74165208001658e-07		4.56782736460520e-07	2.12888618193008e-06
4.36858349953598e-07	1.30411763253627e-06		4.84679875752933e-07	1.79097044875564e-06
3.95466699766579e-07	8.45809602227799e-07		4.50076945619129e-07	1.98538172820258e-06
2.02638892656911e-06	1.13172099018823e-06		8.55772537306987e-07	9.50318606756928e-07
1.65207862361998e-06	1.67317754067094e-06		5.44874172005748e-07	1.43196345135567e-06
3.70149094183929e-07	1.34790072953873e-06		1.02653263084031e-07	2.21405585464361e-06
8.66908925103750e-07	1.09521536691318e-06		5.05990022650668e-07	1.25143032712035e-06
5.00998678469576e-07	1.66563166171274e-06		5.63960945123299e-07	1.60104424572637e-06
1.28225009871667e-06	1.45134085866822e-06		5.02570957981067e-07	1.47887703343463e-06
9.59514849351105e-07	9.29389711115564e-07		9.24935055296698e-08	1.86270372506944e-06
5.19667684787984e-07	7.28093862813530e-07		8.95369041830131e-07	2.29590539575918e-06
8.68986629725603e-07	1.18252857953834e-06		6.60462797251705e-07	8.84016195090547e-07
8.49431995559264e-07	1.22364586499591e-06		9.31630333935570e-07	7.41586755358108e-07
3.48703895351269e-06	1.44227455148268e-06		6.18042058534413e-07	1.64161470340831e-06
3.58841433296717e-06	1.86880419057118e-06		3.31990525226597e-07	1.17305485612988e-06
9.73273468425823e-07	2.01613955837849e-07		5.13637737317586e-07	8.29799397607846e-07
2.65360179077772e-06	1.75523903697437e-07		7.19312683779548e-07	2.28930100214880e-06
1.44392965128247e-07	7.62521851965420e-07		2.31710234148256e-07	1.73572827633560e-06
7.07770691605190e-07	5.49783898200757e-07		6.53328911712288e-07	1.78248375881612e-06
6.91545356057152e-07	9.28209755354787e-07		4.78560897258737e-07	1.77037863053080e-06
6.60156054660428e-07	7.77762786170648e-07		4.94367673010750e-07	1.26656559163593e-06
1.03405936059052e-06	5.96316590562141e-07		7.59554485932728e-07	1.19530458269015e-06
1.10908349637252e-06	9.09006797547985e-07		3.43613600831595e-07	1.64086142349336e-06
1.20921503539579e-06	1.17444361051339e-06		5.12964396493735e-07	1.33328496104734e-06
2.76613112905981e-06	1.29681593819391e-06		3.33482421856218e-07	1.32001977284804e-06
1.40647294884008e-06	6.27491372139186e-07		1.05228229396389e-06	9.86264049398500e-07
1.54765244634071e-06	1.63968937736237e-06		1.81166668652221e-07	1.36042458865375e-06
6.39637780193842e-07	3.53605557033495e-07		6.88523310967896e-07	8.55571946303946e-07
1.81848977347295e-06	3.83717128748866e-07		7.52851958283142e-07	1.49422317298575e-06
7.65648159733657e-07	1.09176005267244e-06		2.05013831451955e-07	1.47141832352929e-06
1.63813073907876e-06	5.35409204968963e-07		8.79525051190075e-07	1.31609993040020e-06
3.66061511814805e-06	1.26815030135142e-06		7.52620682639739e-07	1.64538752247031e-06
7.11266320971054e-07	1.96723176522555e-07		2.08935215762286e-07	1.52758735079218e-06
5.35466531593715e-07	2.86618370968877e-07		2.23743773723452e-07	1.78225478779522e-06
1.54268542644330e-06	6.04542997910169e-07		2.24433200313138e-07	1.39953298735484e-06
1.14807129709410e-06	4.94597741431427e-07		6.16607476037897e-07	1.59020008214631e-06
5.42156779271491e-07	4.89627279098602e-07		1.49577868468634e-07	8.69706003991205e-07
8.98405647371830e-07	1.53645651553765e-06		2.32493050312822e-07	7.83675842873072e-07
1.06483665231287e-06	1.41728562621022e-06		5.43426475757461e-07	5.55354804401922e-07
9.18322227114593e-07	6.84549150215435e-07		7.45266587096165e-07	1.29033832658596e-06
6.88881369556560e-07	1.49938240278528e-06		1.02115629045526e-06	1.22996419539090e-06
1.00896080147946e-06	1.12414487850248e-06		7.28840578192027e-07	2.19831015755882e-06
5.80610448500571e-07	8.42769587364418e-07		1.10129278799140e-06	1.26381680827197e-06
6.62103311566028e-07	1.41982883523211e-06		1.76818037987456e-07	7.34064338102281e-07
8.60042049412813e-07	1.48867024013165e-06		6.89175206134440e-07	8.86895921798774e-07
6.86131763507006e-07	7.61822267932162e-07		2.78945369878314e-07	1.27113698567696e-06
4.17448872190918e-07	5.49920832056620e-07		4.45387429418303e-07	4.72315946046656e-07
3.78671219399778e-06	1.31733551254709e-06		1.02136345919237e-06	3.04305635260709e-07
1.28938250612038e-06	1.44240407138666e-06		5.18811458855184e-07	1.93698192828468e-06
2.44563761582829e-06	1.06782436819255e-06		1.97088050007764e-07	8.72038299855157e-07
3.60860238962897e-07	6.38481006927329e-07		7.56714666759650e-07	9.41253888677389e-07
4.19372520652886e-07	1.12817606737979e-06		4.07126397028988e-07	8.05166104579161e-07
1.41863660413170e-06	7.41179781388303e-07		5.36690064682763e-07	1.00759295209158e-06
2.67170491064838e-06	1.22535863129972e-06		2.17194455405999e-07	6.31203776365234e-07
7.70213451640634e-07	1.58608423159526e-06		3.96418094064581e-07	6.04236087732858e-07
1.05066328744063e-06	7.72413399254529e-07		4.45402656586367e-07	6.08073764334437e-07
1.51402618637062e-06	1.16752046123308e-06		6.22949011973291e-07	1.04059643604333e-06
1.20927407802860e-06	9.29272567802655e-07		4.02069594698623e-07	7.96802925808799e-07
2.17253012800510e-06	1.64207098956446e-06		9.90863614042866e-07	2.78083405467069e-07
1.03454207921302e-06	6.49125119767420e-07		9.03718897291790e-07	1.66127793720088e-06
1.01791607702467e-06	3.13315005119066e-07		7.94233634900199e-07	1.88137791841915e-07
1.57817106991003e-06	7.68044845820993e-07		4.44378786393349e-07	1.19329943592043e-06
8.64887410743135e-07	5.41519677254399e-07		5.61780441528228e-07	6.30719137381590e-07
7.47697851723076e-07	1.61383879540457e-06		9.54291447409772e-07	5.91721334957766e-07
9.61276035547480e-07	1.42174924998757e-06		9.11400931731644e-07	6.56805287834139e-07
1.50873053238846e-06	1.12865483925057e-06		8.20259119834686e-07	1.21124484377064e-06
1.36141941851362e-06	1.03305453045672e-06		1.04027257362427e-06	9.46024590034708e-07
1.03551405570524e-06	1.09718022917591e-06		1.16374292222839e-06	5.49711067739965e-07
6.04742369396446e-07	1.51476471195645e-06		1.76127393066345e-06	1.01413867497436e-06
6.69833442583306e-06	4.94268281394579e-06		1.42189736468625e-06	6.44013068468759e-07
9.41504394436592e-07	1.87252016360275e-06		4.22048289199786e-07	1.04622128664409e-06
1.62847602703140e-06	8.15737796478867e-07		4.74845093531533e-07	1.00745770779699e-06
6.21732001445551e-07	1.17988599047239e-06		3.19102414079657e-07	1.55630921562283e-06
6.21732001445551e-07	1.17988599047239e-06		6.34348925081021e-07	5.21640785558169e-07
1.11376978066339e-06	2.49332414561675e-06		6.96751552064938e-07	5.52042035572413e-07
1.80318547471636e-06	1.30287920446639e-06		1.30176911010639e-06	8.13379425349435e-07
9.77969347596397e-07	1.30065084959940e-06		5.27649607006889e-07	8.29481824202303e-07
1.26307081010893e-06	8.68519124014266e-07		2.13425101250512e-07	5.55230934076315e-07
1.01231980117062e-06	1.45294326940006e-06		6.25814596573226e-07	3.51538848960286e-07
1.34474748995742e-06	2.14632905606405e-06		6.04533310451255e-07	1.40130292412874e-06
7.59370819277454e-07	1.37190582974670e-06		4.95987965642925e-07	4.94966370708832e-07
3.00155835483264e-06	1.69105055257258e-06		7.32949365927677e-07	9.78423257657597e-07
2.14329678925578e-06	1.15455770563518e-06		3.36190317743832e-07	4.65711634503887e-07
1.24382592898397e-06	1.15754594338542e-06		8.26645906949349e-07	7.05776905258880e-07
8.97304476636639e-07	1.60833322616023e-06		1.14191684675289e-06	3.59742122701517e-07
2.30290596059700e-07	7.75809592302121e-07		6.18319901873853e-07	7.01234209102514e-07
9.52258733646754e-07	1.07246721732294e-06		9.40889753193040e-07	5.43790386050862e-07
1.30271749536359e-06	5.93904453516650e-07		6.14346902675058e-07	5.85904306374815e-07
1.34246366078556e-06	1.08465225934901e-06		1.33588801384920e-06	6.05911251999771e-07
6.46502951594313e-07	1.70423504524047e-06		5.59516672384691e-07	8.34467295201069e-07
6.15160843010597e-07	6.36183979173922e-07		7.34620991097157e-07	1.06586634200210e-06
1.81082388985561e-06	8.54645162176920e-07		4.91360128302582e-07	1.01937837326921e-06
1.03985167616828e-06	1.37629791164646e-06		2.93660856867825e-07	4.37387208175193e-07
1.22335658237207e-06	2.20864024600288e-06		8.27025488601056e-07	9.86231342335888e-07
7.07241611287933e-07	1.56537939147833e-06		9.04469732224328e-07	7.88871143638424e-07
1.15871911160621e-06	8.16854219495415e-07		7.92856281479830e-07	4.04920856527517e-06
3.05347640265139e-06	1.35828416629030e-06		3.21438708883965e-07	1.18944036725884e-06
4.52454175971609e-06	1.77721983400530e-06		2.66508977195008e-07	1.23006740689713e-06
7.11248164732524e-07	7.58593067055955e-07		8.99393350035140e-07	1.11692431939608e-06
2.79965894593332e-06	1.69937079373223e-06		3.66417421851233e-07	6.80044217441979e-07
4.74287271250270e-06	1.20481126546611e-06		8.83101951424146e-07	6.33645882345638e-07
5.08340973452108e-06	3.22347941961241e-06		6.55001781269618e-07	1.18973197388793e-06
2.44428088114439e-06	1.84233952287482e-06		2.39408131783267e-07	9.72402923635953e-07
5.82351058295100e-07	3.80507119232549e-07		1.02664611352153e-06	4.66312686400121e-07
1.92207422352841e-06	5.54388361173512e-07		1.38226093838343e-06	2.08546343541172e-06
5.17543797615394e-07	1.66905072651842e-06		7.74914145605898e-07	2.03083860272871e-06
9.30705321971766e-07	1.57848179331127e-06		6.38657395860978e-07	2.08488412520793e-06
1.44321996904582e-06	7.49718064172183e-07		1.06590650719054e-06	2.01516738044065e-06
1.77474024510324e-06	9.91564862143568e-07		1.35267770158118e-06	2.23392875523450e-06
5.98189028054912e-07	9.32911112443666e-07		9.49388874012684e-07	1.10042061378812e-06
1.42400238702584e-06	2.87474204155334e-07		1.36210701672775e-06	1.80496215889470e-06
1.29339329872988e-06	1.39134211645770e-06		1.64243980451118e-06	1.47077330608291e-06
1.67422442481986e-06	5.60495586007614e-07		7.80306523364308e-07	1.14270837627907e-06
9.60190170231912e-07	1.05151684377024e-06		1.14970970754060e-06	1.27050102741078e-06
6.61629758094513e-07	6.80211116853870e-07		2.00407510347355e-07	7.43453734679527e-07
8.22620500794726e-07	1.17359926446813e-06		9.92821236029563e-07	2.04354006369484e-06
2.74940933283233e-06	1.27699924668922e-06		1.32535165628997e-06	1.29598061861850e-06
2.15609657709222e-06	2.34606557561276e-07		8.63930076560812e-07	1.43879051619450e-06
6.29159764195917e-07	1.21977091541892e-06		1.04559127822147e-06	3.58773695484449e-07
1.44251220752150e-06	1.62022175801965e-06		1.01584051739158e-06	6.50808314530017e-07
7.46222301536054e-07	1.57348122226083e-06		1.76147906589695e-06	3.05145410774015e-06
2.87439857374646e-06	1.30863671417801e-06		7.16687256835491e-07	9.99703885660345e-07
2.57869237068307e-06	1.27634707609055e-06		1.22013197582527e-06	2.13259827559920e-06
1.62343028244144e-06	1.73024084236046e-06		1.50042779041193e-06	2.23752318025211e-06
7.13829537231022e-07	1.07171576608221e-06		1.68219859136623e-06	1.85947879266337e-06
1.51179703498570e-06	1.63809208399022e-06		1.33726162908636e-06	1.10416201674430e-06
1.94149347782451e-06	3.30411290208793e-06		9.18929602413286e-07	1.56124452453975e-06
1.11553827584213e-06	8.62723818030735e-07		7.36730957867751e-07	1.34551540480806e-06
8.89169624160805e-07	1.17964996343679e-06		7.34813323303126e-07	5.67149351875048e-07
1.64974138719674e-06	1.11303827877312e-06		1.45460050407910e-06	1.52444683384722e-06
1.00202242773611e-06	6.72687109199702e-07		2.49395252479348e-07	1.97355463824198e-06
2.58068229628957e-06	1.28559188736328e-06		9.86819019960886e-07	8.05675255899912e-07
1.48770482163453e-06	7.35664546493631e-07		8.72924294757612e-07	2.35919868590074e-06
2.72007345639389e-06	1.78104071100423e-06		8.33144386990278e-07	1.01535031408362e-06
1.91932187532099e-06	1.40152031441316e-06		9.78884816655145e-07	1.05288695420004e-06
1.48008199675733e-06	9.63995740894204e-07		4.03849991137364e-07	3.62745407644051e-07
6.60152309570784e-07	9.93064850664049e-07		1.38201304784739e-06	1.09996943991140e-06
4.53979239814744e-07	1.29720027224649e-06		1.54703895199395e-06	2.26112968913548e-06
4.91399206129898e-07	9.42519663594164e-07		1.02569648939018e-06	1.63059776368096e-06
6.92762187565624e-07	4.57746351346434e-07		7.54268439198098e-07	1.75745534390240e-06
1.67785115409247e-06	1.41339807294426e-06		8.05579993886532e-07	6.69088476144191e-07
9.75261148302268e-07	1.16718384560952e-06		1.20853503172292e-06	9.36002921231675e-07
7.11287126107693e-07	5.61951681539594e-07		9.63067103735091e-07	8.60890746580326e-07
5.24986922333079e-07	1.23190946801500e-06		8.14604271725547e-07	1.02102396752422e-06
4.52077057111590e-07	2.40573359093127e-07		1.28396768302394e-06	6.55500026558862e-07
6.80158997951210e-07	1.43610204907318e-06		2.00407369139169e-07	1.13264494199527e-06
5.84105007320278e-07	1.61697802735728e-06		9.88290535939334e-07	9.27744414303151e-07
1.08534742727780e-06	1.54281711832210e-06		1.12653545526680e-06	1.50941554463865e-06
8.58212204186960e-07	8.83954795503402e-07		8.49866952631498e-07	1.82618411142008e-06
5.85264494058429e-07	6.02044730333836e-07		3.00152508060389e-07	9.09875331400551e-07
8.87251899413553e-07	1.02362119000747e-06		4.96615935221279e-07	9.74728426851376e-07
9.45697546952026e-07	1.12004039914176e-06		3.78489235028588e-07	7.00908698058718e-07
6.86192964454931e-07	1.04370620742818e-06		3.33743806113026e-07	1.02400018812951e-06
2.08098783261257e-06	1.36334329213359e-06		1.93090860134025e-07	1.21491263100771e-06
2.33486969813439e-06	1.35467637162823e-06		6.37551578738252e-07	8.11135191088911e-07
1.71087886359401e-06	2.12103624629219e-06		4.04554384383844e-07	9.49808252043151e-07
7.19383763364557e-07	7.10922114005090e-07		5.51381215569209e-07	1.80362970521107e-06
1.48380944814169e-06	1.26647432605211e-06		1.07344105169141e-06	2.15725523307822e-06
5.45304796965922e-07	1.07610949867789e-06		1.94816517291511e-06	1.36907711507615e-06
1.60894694417201e-06	1.17487704603097e-06		5.30772811924980e-07	7.46600050873576e-07
8.78048040214899e-07	5.85626302185126e-07		8.98806943625206e-07	7.54308853429057e-07
7.02257694134201e-07	6.58860792569055e-07		1.11120287091040e-06	5.86275164599477e-07
9.12005003597344e-07	1.14459779556522e-06		2.57583650604666e-07	1.36331486666881e-06
6.31505204468161e-07	1.30901366564402e-06		1.32277182132149e-06	4.85412893337380e-06
7.50482982672286e-07	5.87161986251468e-07		1.23599917369081e-06	3.02969144935448e-06
6.64041305848146e-07	1.14328602236265e-06		7.29623215500748e-07	1.68403728104928e-06
8.83775693448241e-07	4.96460262818737e-07		1.33942220484001e-06	5.84031431214688e-07
5.42631796486298e-07	4.92709357182570e-07		1.08667607476829e-06	2.66471233678742e-06
1.44895267970740e-06	9.35636380997394e-07		9.13649688596975e-07	1.29168122902750e-06
1.07774476270499e-06	1.43152801188726e-06		6.49917107634007e-07	1.46984413808538e-06
6.70285795749148e-07	1.18657667443998e-06		4.01438920370786e-07	1.67363800887913e-06
1.27832074773899e-06	1.36084675004766e-06		1.82542637569330e-06	3.58783079171952e-06
3.24614068225269e-06	2.00106838213122e-06		6.53134014363102e-07	9.67371862533730e-07
4.21011804988694e-07	7.32900629772090e-07		6.16924593170811e-07	8.19534850273555e-07
8.98246791611437e-07	9.56794794985508e-07		3.32345126148789e-07	3.80261028884563e-07
6.70838411002541e-07	6.41055839118282e-07		1.22466948234037e-06	4.33439124116036e-06
7.09033584956556e-07	6.38847075826748e-07		7.68946064231771e-07	7.11748588552743e-07
2.37452056158348e-06	5.54258005900771e-07		7.24341056883716e-07	8.77075823379922e-07
1.16683942142215e-06	2.21418041897348e-06		8.83310588116808e-07	1.25241883736160e-06
1.18252890953046e-06	5.56513816929523e-07		1.30689109457761e-06	4.64696538537589e-06
9.53522944435072e-07	6.31369954159160e-07		3.23545088052117e-07	1.28010532056516e-06
1.16962038573456e-06	1.27276140871612e-06		1.14054276819556e-06	1.05810307518862e-06
5.89040005843441e-07	6.36953149295829e-07		9.73824772190986e-07	9.81869582710025e-07
1.27443417890738e-06	1.04813828955239e-06		1.40790528858205e-06	1.26180180503944e-06
7.42933059856701e-07	9.35431341740772e-07		1.01467609205280e-06	1.10418759244841e-06
7.37912087085447e-07	9.68320535313735e-07		9.89327163458309e-07	9.23778996760293e-07
8.62945080174166e-07	2.03510089881009e-07		1.02831730343843e-06	9.23000151193296e-07
1.32168309369848e-06	1.37418125765373e-06		6.84811496590110e-07	7.70553487743164e-07
1.60372396114887e-06	1.47222239945238e-06		1.08729866061493e-06	1.84213557287970e-06
1.69963515606042e-06	7.14649457933193e-07		1.39711331296834e-06	1.61580019568408e-06
1.29053650374229e-06	1.14901104227960e-06		1.17736398255155e-06	1.33057397741291e-06
1.26414016765088e-06	5.82740607405200e-07		1.10707106346529e-06	5.74721123182183e-07
1.69369676019342e-06	1.23261817390299e-06		4.50609718375550e-07	7.91895386449134e-07
7.36990859621659e-07	7.80864977059068e-07		4.03083958395924e-07	4.99096830053522e-07
1.24416231919330e-06	1.22390738643040e-06		4.85969211277920e-07	1.03854229978203e-06
1.33592007210025e-06	7.18674178317258e-07		1.27932182625991e-06	1.75909138337606e-06
7.56558072828996e-07	3.17361153733033e-07		4.38626838596294e-07	1.49572060516409e-06
			1.10267435127577e-06	1.40869496839916e-06
			8.04527335187000e-07	6.30617997260976e-07
			3.36794025816083e-07	1.16624315217298e-06
			6.33949015430839e-07	5.30230404552022e-07
			8.88451508386917e-07	1.02157859181906e-06
			8.25366852330669e-07	1.43161926884371e-06
			3.78820644396044e-07	7.60382479447073e-07
			5.08911007440363e-07	1.20111703181431e-06
			4.42407566880194e-07	6.45613303331100e-07
			9.45620586733360e-07	6.79821712293084e-07
			9.72748178689775e-07	1.04692091635584e-06
			2.29038493431285e-07	9.29584469491709e-07
			4.28856979822807e-07	3.84252893483709e-07
			3.49894850008457e-07	3.41141155494709e-07
			7.01051611549365e-07	1.55145253583948e-06
			5.62162613385091e-07	6.83619065421895e-07
			1.56285266109683e-06	1.20318200740491e-06
			9.93038753314352e-07	7.28823049277388e-07
			4.71187651072457e-07	1.29328267766888e-06
			9.15914928747598e-07	9.34603403186789e-07
			9.33337699903684e-07	1.16897997919107e-06
			5.22903282630614e-07	7.37343852324873e-07
			8.68228407221581e-07	5.32649451838629e-07
			1.05549107838557e-06	1.07179860560214e-06
			9.05013466278862e-07	9.31920591487702e-07
			4.39979004600173e-07	9.85781351866754e-07
			1.21470831343037e-06	4.04870384401272e-07
			2.13323876710082e-07	1.28149738842901e-06
			4.81778854528822e-07	4.47796137258406e-07
			5.82363040175485e-07	1.28011613803948e-06
			4.90011943833655e-07	1.30471033012724e-06
			8.07967864448698e-07	4.96506780768732e-07
			9.69417403597709e-07	6.44165597876422e-07
			4.31311740990230e-07	1.02111434769666e-06
			5.36646172932831e-07	6.16096013076519e-07
			1.41479661547597e-06	8.14530160912167e-07
			8.91780668541352e-07	7.94210372001682e-07
			5.37342177178109e-07	6.79424123379422e-07
			7.56245110404571e-07	9.74304493432746e-07
			5.52305429372188e-07	8.11472259293258e-07
			1.86675607704591e-06	1.65918310636358e-06
			4.76812521860663e-07	1.21454225952603e-06
			1.19446140775311e-06	4.53988780043114e-07
			5.79817095040805e-07	9.16995569228806e-07
			7.22503460652528e-07	9.91609338708035e-07
			5.40022689304208e-07	1.00507860907342e-06
			3.68236748996787e-07	4.21725810376958e-07
			5.44900942968152e-07	9.54609957142753e-07
			4.93587599099183e-07	9.09426935043075e-07
			8.26234001006650e-07	9.07603324682573e-07
			4.31647360080510e-07	1.54799206004572e-06
			5.94462957990695e-07	2.00635438641794e-06
			6.08932439334669e-07	8.01503861657091e-07
			4.48829473912694e-07	3.46558038044188e-07
			8.56894209257936e-07	3.20909100921514e-07
			6.96635798174985e-07	4.44640700128156e-07
			9.88299081868713e-07	7.63558686229375e-07
			1.22425280580294e-06	7.05392222827099e-07
			1.03963311440129e-06	9.54578935199487e-07
			8.31729493205618e-07	8.21146744911453e-07
			9.28662650843897e-07	1.89769501957197e-06
			7.51152069716561e-07	1.56322296596250e-06
			4.33234651825092e-07	2.68805885155948e-06
			5.02224093996666e-07	3.99265675342216e-07
			3.37519236895004e-07	7.44089802698169e-07
			6.59533709681421e-07	2.05341946803932e-06
			1.04576595238056e-06	1.03561916390172e-06
			2.96953637370963e-07	3.65981891031738e-07
			5.83004006252048e-07	1.34467355061011e-06
			4.45007568940546e-07	4.00845147383283e-07
			6.78508029097914e-07	1.07588681902689e-06
			3.74529123242991e-07	1.73537254699752e-06
			4.66225088646209e-07	7.15594396591506e-07
			3.26624737054047e-07	4.60457735379038e-07
			6.06335968468360e-07	1.06776916456906e-06
			1.00942962871254e-06	1.12933171133730e-06
			4.28345924614246e-07	1.14293514930063e-06
			9.51864860418198e-07	1.12317648645971e-06
			1.13067065098810e-06	1.49661689669632e-06
			1.06725069441403e-06	1.11480899828188e-06
			4.12962344231428e-07	8.43989658393507e-07
			1.04488420613948e-06	7.22129957752291e-07
			3.69270881485243e-07	1.13208283375726e-06
			4.28794599991504e-07	6.00636140606360e-07
			4.04723047809958e-07	6.23961223737652e-07
			6.87393515468485e-07	1.40579070924267e-06
			4.34284484890350e-07	1.15808479887966e-06
			2.61866796131102e-07	7.96276785454950e-07
			8.98220280990793e-07	4.00307452567444e-07
			3.42773156427270e-07	5.03239161737365e-07
			5.62828638819523e-07	1.80512412501103e-06
			4.41624666486032e-07	1.28050029642450e-06
			3.55023007718232e-07	2.20877399584907e-07
			8.00034341200279e-07	1.06691704562188e-06
			6.19658873734374e-07	5.94473842360020e-07
			3.36708685387856e-07	9.64956678548747e-07
			3.98051691863229e-07	8.07310417961136e-07
			3.18847136436441e-07	1.77199375314016e-06
			1.25555414449405e-06	7.71010719461839e-07
			4.07047440545598e-07	6.68776747605432e-07
			3.79968770431474e-07	7.26508899270759e-07
			5.94903427196751e-07	9.18056309850914e-07
			1.28418816707176e-06	9.44866321445266e-07
			8.45594081503904e-07	7.63543328405690e-07
			7.15207849014814e-07	1.35751198102171e-06
			5.31265827029659e-07	8.09594851832344e-07
			6.30194022658045e-07	8.65464857902754e-07
			1.00996857476099e-06	6.23580045660223e-07
			6.76114216400950e-07	1.18848138347021e-06
			4.84624673758908e-07	1.24404675919483e-06
			8.62931938859518e-07	6.70330685774286e-07
			5.24374446533522e-07	1.13701264552476e-06
			9.26337639266155e-07	1.40836949340950e-06
			7.01161864674486e-07	8.86091998646964e-07
			5.43292150945589e-07	1.35309698638760e-06
			1.42226111344622e-06	1.92144372493078e-06
			5.50025331740355e-07	1.20378687080481e-06
			8.84673088223817e-07	9.23413717692760e-07
			9.00071847098448e-07	1.27548944923044e-06
			5.50647686327518e-07	7.77822651177576e-07
			6.91319910576311e-07	1.15771868140632e-06
			1.41186928312044e-06	8.40731384529622e-07
			4.81356725760768e-07	1.16964098327073e-06
			6.08765964774690e-07	9.96217073710264e-07
			8.41854013097940e-07	1.98298799669150e-06
			9.95242679505076e-07	4.82748332004500e-07
			5.66008471754562e-07	5.46012730211284e-07
			4.30480436077038e-07	1.19984232160825e-06
			3.65971836048981e-07	5.23791000674114e-07
			8.92655720181975e-07	6.16243878170628e-07
			1.13128234897268e-06	1.20217541856492e-06
			2.64816355416815e-07	8.60493807117996e-07
			5.39007613443075e-07	1.57021708422113e-06
			5.60387285003773e-07	5.13840620295662e-07
			2.42426671060663e-07	1.25479161395035e-06
			6.35440739937081e-07	1.24424986852522e-07
			2.34198161887981e-07	9.30672733335821e-07
			4.42176065944374e-07	6.48851427751451e-07
			2.56157462283931e-07	1.22558402230399e-06
			1.35875946271003e-06	6.89275825705090e-07
			4.67083999580285e-07	7.51114149193035e-07
			4.36332882962469e-07	1.27189779870044e-06
			6.40126445014401e-07	8.05567469857004e-07
			7.41181301591651e-07	1.08894726138597e-06
			4.32304753625767e-07	8.09892186120728e-07
			9.70940758429475e-07	5.54652172211331e-07
			7.83185975807247e-07	1.15971508260434e-07
			7.29038039455522e-07	5.07238377328350e-07
			3.40384109349960e-07	1.28266015243738e-06
			3.57075735929540e-07	1.04462653963363e-06
			6.36296425904840e-07	1.27028698122891e-06
			4.13978019095417e-07	1.02025993634043e-06
			2.72075935907893e-07	1.16178571074155e-06
			1.77243398646532e-07	4.94887903752932e-07
			5.15475387392167e-07	1.00479879531397e-06

## Sheet: Figure 2b
Figure 2	b	widefield
P_n of young HSCs			P_n of old HSCs
Cdc42	Tubulin		Cdc42	Tubulin
1.25577516969640e-06	3.12266679631710e-07		5.69421817328340e-07	1.14971890078753e-06
1.00319847572402e-06	4.32211071334786e-07		3.25895591974547e-07	8.56649750068968e-07
1.33589204276329e-06	3.35994162581563e-07		8.45563221399458e-07	4.82188033663459e-07
2.50930145929894e-06	5.85939755477456e-07		5.39574061613435e-07	4.89828073237356e-07
5.29953882017601e-07	2.65851125522842e-07		3.74701369393426e-07	3.70249807433944e-07
9.43574830871555e-07	5.38133971990418e-07		6.58460018161219e-07	3.38736879797314e-07
9.74006922430402e-07	2.42631526748015e-06		1.27720144271484e-06	5.00332030280947e-07
9.48008026932182e-07	8.36737412225953e-07		6.13364805292414e-07	5.46528610767558e-07
1.61493489579400e-06	3.69613292272600e-07		8.10696394427570e-07	2.84035648288355e-07
1.08027081386911e-06	5.20958003269295e-07		2.65286850945279e-07	3.70011230500391e-07
4.64307102955679e-07	5.50829284679571e-07		5.38654076239703e-07	1.08589855303832e-07
8.10584341861192e-07	5.44698473302186e-07		3.52342075349246e-07	3.80103417230252e-07
2.62937252657963e-06	1.49276494918004e-06		1.02026393403599e-06	9.51309173986774e-07
9.84017230656056e-07	2.75422881833333e-07		1.53207017039435e-07	5.20153642295510e-07
1.22079856718343e-06	9.57139620761435e-07		3.93133649393582e-07	8.37540151604351e-07
2.46252055732679e-07	2.15349139799563e-07		2.10822321477024e-07	8.20279096054113e-07
1.57151865196807e-06	8.12167049080482e-07		2.16614810981068e-07	4.44159035330129e-07
2.07249663973137e-06	8.82959126376801e-07		4.32159257219092e-07	4.48144841266835e-07
1.05644636196503e-06	3.26868122579368e-07		7.03701970170136e-07	2.75386790984927e-07
6.04933925418943e-07	6.19706881688388e-07		2.62240656505092e-07	4.55131813998844e-07
3.42675362245631e-07	3.55927857221176e-07		5.16853639752161e-07	2.24381876340743e-07
1.59152567349962e-07	4.60545846510718e-07		4.93942235674138e-07	9.75514538744755e-07
6.51881524743728e-07	3.08807855104202e-07		7.95559275445457e-07	3.44798056987730e-07
1.33000471284617e-06	7.94367926314292e-07		3.79209996286756e-07	8.38059538982430e-07
7.15772725692369e-07	2.77717609831454e-07		3.65823138778388e-07	3.92185471858200e-07
2.03294423319990e-06	1.23296784280102e-06		3.18584273991938e-07	5.93493078147053e-07
6.76564987267662e-07	4.47707752930044e-07		3.07698145697771e-07	7.10607076693666e-07
1.58091258256056e-07	1.06859061817823e-06		8.51044962603767e-07	5.17853028252310e-07
1.07939769538368e-06	4.49720035477164e-07		1.00201426294333e-06	5.78862259616484e-07
2.28549856462702e-07	4.70421207561198e-07		1.08362090167491e-06	1.08583232664498e-06
1.09053480330854e-06	5.50570151608358e-07		2.38537807754622e-06	6.12382734951742e-07
4.96513591466266e-07	2.51940083754205e-06		1.57035076297541e-06	4.61280316567684e-07
4.23558647571664e-07	2.40813731433914e-07		2.35303033612681e-07	4.62976417320443e-07
9.19756147308605e-07	4.64976247168008e-07		5.04801942448150e-07	5.05464165001706e-07
1.53734498471584e-07	6.08724397041303e-07		5.78442823084482e-07	3.83517920873635e-07
2.50221009477457e-07	5.62168939124253e-07		4.91958939518149e-07	3.50357543163675e-07
2.84739664831698e-07	6.37487953929834e-07		2.14313114963111e-07	4.96363034260567e-07
5.44421037912430e-07	3.04702710666825e-07		3.15973053521515e-07	2.92657126685376e-07
8.18721024224886e-07	7.09826258156441e-07		5.67532160151634e-07	2.63339986019987e-07
9.66546294822407e-07	4.93305910377327e-07		1.03493208446859e-07	2.87024427533139e-07
6.13779174344868e-07	1.41812816158044e-07		5.36692007781414e-07	4.53714272263545e-07
9.52111325710911e-07	8.80244137467355e-07		4.33477161845560e-07	1.62599493132461e-07
6.68013304168957e-07	3.27539133933632e-07		5.23695803830141e-07	7.00537893568284e-07
1.77083127914676e-06	1.18612502316866e-06		4.10027759770886e-07	4.27519835529648e-07
7.85141194542531e-07	9.07056099921703e-07		2.38239412772370e-07	1.34942091016946e-07
1.57237658920431e-06	7.20774350343410e-07		5.37048973299935e-07	5.79048579906813e-07
2.33148118882642e-06	1.15290479769141e-06		1.11430883782479e-06	3.42806884093823e-07
9.03047766997508e-07	6.46649241154149e-07		6.79367762549225e-07	3.66247974947182e-07
5.96372411224148e-07	9.03430906842501e-07		6.10459148747246e-07	5.53083779921394e-07
1.25399132140443e-06	1.63366238885165e-06		3.09968264422563e-06	4.21176306584715e-07
6.42394271003546e-07	4.15491996741638e-07		1.24228035859416e-07	5.93965787973902e-07
1.69585302261486e-06	1.66073140002527e-06		6.06463821583181e-07	3.71962641244898e-07
2.04413354629933e-06	3.20441662719241e-07		4.70393593862264e-07	1.40126367166199e-07
1.16916700316296e-06	1.13880593300466e-06		4.66557450446754e-07	6.38846756793732e-07
9.31112284112667e-07	9.92514964420577e-07		5.06240175757822e-07	8.80487586109794e-07
1.90532094865373e-06	9.28156294194478e-07		9.18911889149990e-07	1.69472042454744e-06
9.76981587315285e-07	7.96993039174636e-07		7.51729145476013e-07	8.13541719360224e-07
3.26469085529220e-07	3.73252046556760e-07		4.55195207329947e-07	2.55627873349860e-07
2.28479924899997e-07	8.19475567483009e-07		7.32818721965200e-07	9.55747496151549e-07
6.39768079986764e-07	7.87963000823723e-07		3.47094519231422e-07	1.57235772692310e-07
1.70092340732524e-06	2.69208901687462e-06		3.88796509482200e-07	8.01298694115689e-07
4.05699169716442e-07	3.16190277419401e-07		7.46728559212542e-07	3.61439891273526e-07
6.59662149842488e-07	8.69566141021753e-07		2.70544922344033e-07	6.81972672681112e-07
1.45556839495819e-06	1.41653270259108e-06		4.83638156143316e-07	2.58028990134614e-07
1.88718007406749e-06	2.66462128834877e-07		2.01125718596062e-07	2.33035850703346e-07
2.78310562641290e-07	3.19059093016985e-07		8.94088496867613e-07	8.22872236074343e-07
1.69359157448500e-07	3.69317242528907e-07		2.20688207575121e-07	2.07280215287237e-07
1.59494882961212e-06	8.63918779867777e-07		2.66281965136800e-07	4.98788033946680e-07
7.54928320916996e-07	2.60003309839550e-07		4.21283653900780e-07	5.95850515524509e-07
7.72179057131854e-07	1.07741282656537e-06		7.20327185734158e-07	3.92138574119844e-07
4.43089956037786e-07	2.44535064072438e-07		7.43636028894820e-07	4.40423188076304e-07
2.26526950191541e-06	1.27373256691520e-06		2.78132154712993e-07	3.03800286814635e-07
3.37147543433203e-07	1.04062213605401e-06		7.75636636980982e-07	5.86839287492223e-07
1.63031192926918e-06	5.26018378853732e-07		5.07742270939432e-07	2.47234217587956e-07
1.99961782748896e-06	1.50498710622381e-06		8.46335580073911e-07	4.67395073017484e-07
1.72673466347735e-06	1.02296727551857e-06		7.27479913494743e-07	1.94385352616693e-07
2.50131277040564e-06	1.90328137139732e-06		6.97850201914411e-07	5.32790200295957e-07
4.04965293347417e-07	2.54568974631093e-07		4.24552723181245e-07	4.00760140717573e-07
3.23371175228065e-07	7.60133684494337e-07		4.72845313812562e-07	3.30296437381380e-07
8.78855714162335e-07	5.71615040416781e-07		6.84089217880252e-07	1.58170245190908e-07
1.17193942806350e-06	1.06516534950963e-06		3.18274740624433e-07	1.77576992799160e-07
2.83524341835735e-06	4.07106953615420e-07		6.60324117886817e-07	6.02636917932721e-07
6.47826915607303e-07	5.75292167693979e-07		5.74712214434472e-07	5.43363262561575e-07
1.09800829857415e-06	1.18919738339903e-06		4.70988518932634e-07	9.39938490354347e-07
1.98295038035516e-06	1.13326522517867e-06		5.95949507720776e-07	4.80970516545785e-07
7.72575741492516e-07	4.47969149870107e-07		4.34570309333933e-07	4.02674922590706e-07
2.31221639595424e-06	1.27147239301592e-06		3.32743253410201e-07	1.97459449431108e-07
9.51643403421694e-07	8.80112917335566e-07		2.85320953029634e-07	3.01048973330178e-07
2.05253173824680e-06	1.44736600056799e-06		3.44546707446233e-07	2.77090743422119e-07
1.03871645665007e-06	9.15464467009953e-07		1.28441182512232e-06	1.11639946845130e-06
6.48300507422052e-07	1.05128757174213e-06		4.63102330425399e-07	5.24454771669868e-07
1.23479326796600e-06	1.18877010824944e-06		6.36093845937863e-07	2.54464944315960e-07
7.00936140865357e-07	3.95844374960444e-07		4.35300420138743e-07	3.18169177834170e-07
1.31938148328518e-06	2.69040574905553e-07		3.17426479171291e-07	5.46980284070910e-07
2.32052642703317e-06	1.13461848293742e-06		6.95653984126431e-07	2.49614813949314e-07
2.58604941580628e-06	1.65337540980951e-06		1.14919546209287e-06	4.49040605794810e-07
2.04585491755388e-07	4.37431013630544e-07		4.44228767611293e-07	3.01340468095469e-07
1.16346804566770e-06	1.01843475914142e-06		4.44239670565486e-07	3.65215408973942e-07
5.80980336755179e-07	6.97952385746859e-07		3.12595951920861e-07	2.06162280588860e-07
1.26486403694100e-06	1.88875175340619e-07		4.36098295045187e-07	2.35397250076312e-07
8.50608943780808e-07	1.44193841233825e-06		6.24472349657802e-07	4.99794978794742e-07
2.38361470693070e-06	1.90578577312036e-07		4.42973475984431e-07	2.45627606314555e-07
8.18509117294420e-07	3.40252507702813e-07		5.96536708739454e-07	2.67468842034894e-07
8.91663574697032e-07	4.35623135381977e-07		3.89616395951846e-07	1.33573555079807e-07
6.21968510630316e-07	2.69282883111161e-07		1.98405004028164e-07	2.73632061321969e-07
3.89195447884569e-07	1.47108038455514e-07		3.75885498359020e-07	4.72817494181798e-07
9.69028780026244e-07	6.40590270793030e-07		7.89028997341811e-07	2.28575411051252e-07
7.52701908402424e-07	1.93999953180863e-07		8.47695034042049e-07	2.03387603430732e-07
1.04384013288711e-06	5.68185231815906e-07		1.36906943924805e-06	1.23084983896932e-07
1.31438309230052e-06	5.06552041766853e-06		4.13652894293554e-07	2.26286861534764e-07
8.07236415136393e-07	7.14978088152925e-07		3.82683891165656e-07	7.20036008667186e-07
2.65761129554543e-07	2.39477297926354e-07		1.12790271093783e-06	3.32222782817859e-07
5.49891607613275e-07	2.82663371089638e-07		4.35652983175985e-07	3.71307815125102e-07
6.55879442062058e-07	5.37274788027983e-07		1.62123624151487e-06	2.48538146084311e-07
1.38914571536246e-06	3.93128528453013e-07		6.22739857012470e-07	8.60326769357664e-08
5.73108596294906e-07	3.54813814132553e-07		4.77003976964956e-07	2.79535491401588e-07
4.14223895088306e-07	8.07015291660822e-07		2.13895060061000e-07	2.59468169974321e-07
2.04807815822555e-07	3.11440885917879e-07		1.74606913536784e-06	3.70035808402780e-07
7.27241970470065e-07	3.38797254899379e-07		4.40621159881819e-07	1.98825665670647e-07
2.32333176894801e-07	5.67461293260182e-07		8.58438920501363e-07	3.40878706749767e-07
3.54414098163104e-07	3.71142114610141e-07		6.82549166722535e-07	4.38564643829706e-07
6.82445695193087e-07	6.91892239330664e-07		5.77290326866323e-07	1.33144590660284e-07
5.95323836295802e-07	6.12571525084300e-07		4.91512655500327e-07	4.53382110754395e-07
1.96177192320793e-07	4.70303961663553e-07		9.69750187176064e-07	3.24371378051892e-07
4.62490704103655e-07	1.16684662115915e-06		5.01570483414536e-07	2.21870676716514e-07
3.63558828600248e-07	5.55332267327746e-07		6.90003417564381e-07	3.19419600928347e-07
5.33671342793876e-07	5.59502341179533e-07		1.27046936439850e-06	4.71489275096389e-07
1.74158823933921e-06	4.32367766821478e-07		1.17166055769701e-06	4.04489029072198e-07
5.13973576088434e-07	2.23581928674706e-07		7.43153874315251e-07	4.25880646339067e-07
8.55189617202582e-07	4.53586846375155e-07		6.82826368413141e-07	4.50877372249507e-07
9.34434304432171e-07	4.13264989180819e-08		4.01918857554619e-07	6.87544357343252e-07
1.72669800488441e-07	9.22800264641598e-07		9.34450801210877e-07	4.51621188597118e-07
2.70314299247952e-07	2.50729439771709e-07		3.20765856759815e-07	9.03121656904295e-07
5.13327070611442e-07	2.78351630069364e-07		8.08556980879184e-07	3.43078502228078e-07
8.72586159258029e-07	6.64918502659105e-08		4.34445767622494e-07	9.82136608832432e-07
4.93452339102434e-07	2.00149849456610e-07		1.68657129807155e-06	3.42521357351587e-07
1.14276747969935e-06	3.04240944749457e-06		3.80755811021070e-07	4.79823338581861e-07
8.72947221868415e-07	3.85278037388539e-07		5.42839872796327e-07	3.48565849361669e-07
9.50051841232284e-07	8.56681908523361e-07		2.08683065235903e-06	1.23871465170186e-06
6.76115920653466e-07	8.24723709428359e-07		2.13981209246412e-07	9.55193567206861e-07
1.12786070589847e-06	6.47742527417877e-07		5.73674386728108e-07	7.06969045227657e-07
2.35718116358877e-06	1.35598985005021e-06		2.27745834848457e-06	6.62852818297654e-07
1.53691789213994e-06	9.68378507522284e-07		3.60219764157423e-07	1.86734562020608e-07
9.77927666060475e-07	4.80660789221277e-07		3.10941799396069e-07	2.31192573480866e-07
6.04680917583129e-07	4.28626623486550e-07		6.78211633523654e-07	4.57968074048722e-07
7.98008904666899e-07	9.21671690415454e-07		1.08447943899867e-06	3.42406211900641e-07
1.80244836186641e-06	5.88723743274263e-07		6.36517056799791e-07	1.76661451061974e-07
1.41255792348820e-06	4.79881103152403e-06		8.02402036567018e-07	5.08495810258456e-07
6.85542293313975e-07	2.35682353223239e-06		6.73790810802292e-07	4.23001765561283e-07
1.02812961213183e-06	3.53314616841848e-07		4.65804290822718e-07	5.96300153428310e-07
1.87199857548061e-06	2.00750479855518e-07		1.53719885678119e-07	3.12079840956184e-07
2.03685626520531e-07	3.63006343966739e-07		2.86013836066050e-07	1.17900126104151e-07
5.32956670879954e-07	6.28561050451961e-07		9.62879211591483e-07	4.70923243359293e-07
3.79225083697361e-07	5.00903791943548e-07		2.63082921844949e-07	9.76354311112920e-07
1.29613557300849e-06	4.69597332381940e-07		2.24569644847521e-07	4.81555191702491e-07
7.14319348312683e-07	3.32558350130590e-07		3.89587893941128e-07	2.27206289242522e-07
5.60343128347010e-07	1.28199211738307e-06		2.52545428181912e-07	4.11013471639013e-07
4.81763011401164e-07	4.03176816107685e-07		5.90666270098481e-07	3.71255499867642e-07
2.85066384963246e-06	7.43220235079910e-07		6.17891296276676e-07	2.52566009967415e-07
3.07313757047494e-06	3.96487020082878e-06		5.99526253473679e-07	3.52170570443829e-07
1.06017961225996e-06	3.84373859422190e-07		6.58755051305447e-07	3.04643732214863e-07
2.61414182833411e-06	1.41333533299448e-07		6.58652296188448e-07	5.30223290304266e-07
2.43075344297749e-06	3.32033369104548e-07		1.10030510504353e-06	6.71594786736387e-07
3.34166614146803e-07	2.86482128204699e-07		5.78653733275096e-07	4.34869442941721e-07
6.59905009983695e-07	3.65478842904977e-07		8.11226466929349e-07	2.87183019649043e-07
1.05472877033786e-06	9.06577306014250e-07		6.61388332024636e-07	1.13205263037900e-06
4.37971293205835e-07	4.36575607684947e-07		3.81594625624176e-07	8.00716082097332e-07
6.65374102225519e-07	5.49942057432986e-07		4.52153374221810e-07	6.97916851659176e-07
9.55952336013534e-07	1.59665724493017e-07		5.77625653700710e-07	6.58112273533749e-07
2.81268172110109e-07	3.17028289256270e-07		3.49001616773965e-07	6.99575268497927e-07
4.45519837964409e-07	3.25174655302949e-07		6.57523569268499e-07	4.44608935063507e-07
9.18968773912078e-07	7.60744911346364e-07		5.56567678107832e-07	1.15477237162604e-06
9.74566012119540e-07	6.96864817903762e-07		4.76403670908619e-07	5.03147431974262e-07
2.54982393083675e-07	2.61523097690752e-07		5.03651967305281e-07	4.72557296689228e-07
1.13478330872467e-06	3.67098600008189e-07		4.58036609954646e-07	3.60957301999887e-07
5.01567980019371e-07	3.41301342208857e-07		4.38927293457729e-07	5.75179871823255e-07
8.20445729633594e-07	1.72580919571754e-07		1.38405571685783e-06	1.93255794154765e-07
1.31910804620195e-06	4.02356652438260e-07		5.32615268330993e-07	6.64076810929763e-07
1.06932764129482e-06	9.69318794325713e-07		6.98238651085631e-07	2.84589528935214e-07
3.24984327767294e-07	2.58767342121149e-07		4.26502395383103e-07	2.93240241845691e-07
3.12144840763753e-07	3.99793116676677e-07		5.39529866298547e-07	9.94801202681954e-08
2.90379667652131e-07	2.80286877424264e-07		5.62904521530658e-07	1.78620533517870e-07
3.93113301438639e-07	2.29475926912630e-07		4.97179295648495e-07	3.18789545782091e-07
8.66554637869936e-07	4.62878019584148e-07		5.13462255496537e-07	8.53225235713068e-08
1.05011794015945e-06	1.62302458174108e-07		4.83976396384549e-07	2.73579015374814e-07
2.31284613888665e-07	5.31995546029216e-07		7.00330737403282e-07	1.01045855707003e-06
6.83593464490399e-07	6.03124622443196e-07		7.77029930212573e-08	5.46388508239806e-07
1.48119479414193e-06	6.88863819679902e-07		5.49130098321963e-07	5.74607082201457e-07
2.22575418449359e-07	7.27337868390961e-07		9.91833207013429e-07	2.28688257260518e-07
1.29347549032473e-06	3.70563342111482e-08		4.72942694016635e-07	4.68181934152689e-07
3.65065709707857e-07	1.64464704910928e-07		1.82686676042000e-07	1.42488729969019e-07
2.94891255407165e-07	3.13988671941235e-07		6.52245103822277e-07	6.79227875112618e-07
1.97029670553852e-07	5.37006116386053e-07		4.10511196192675e-07	2.67664904738645e-07
3.76623153730930e-07	1.85875764546178e-07		1.66534896116111e-07	2.78670143850169e-07
1.19900428835475e-06	2.95991146726653e-07		4.12717802836811e-07	3.85769939995672e-07
1.16435067685350e-06	4.67565687115909e-07		1.02788427535043e-06	2.37932383105036e-07
2.42580155648416e-07	4.62334673388913e-07		5.43819363502893e-07	5.70426520194597e-07
7.20183899842665e-07	5.34802597245454e-07		2.31190536938648e-07	6.86854573466186e-07
2.85078092764977e-07	2.68887082031132e-07		1.10820067656992e-06	3.52197101639584e-07
8.88503983671989e-07	3.43373140644599e-07		6.30828862666736e-07	6.95991199894743e-07
9.69935649939638e-07	3.47666877838620e-07		8.59191255887724e-07	4.35410947881670e-07
4.43364306422842e-07	5.76456847881004e-07		5.62427849769170e-07	1.04830416236824e-06
1.16126725513273e-06	6.50784822451593e-07		2.67616689254557e-07	6.88045461751602e-07
6.31979941080604e-07	3.04417012020484e-07		1.09511833595930e-06	5.44598627417560e-07
1.31957991146625e-06	1.00677302820879e-06		1.21589502788454e-07	7.94406946492409e-07
4.22018523113941e-07	5.43328256085290e-07		3.42455075429225e-07	4.40484133524619e-07
1.29622714439522e-06	9.44705333037692e-07		4.56876206364519e-07	9.14835851745539e-07
5.23398792546215e-07	9.05499627550338e-07		6.30442583374024e-07	2.80909805499148e-07
8.98805319831937e-07	6.79669604291815e-07		7.78963113135375e-07	3.78501276365629e-07
9.30126816603886e-07	2.18736530760675e-07		2.46965417523597e-07	2.78547090939803e-07
2.07126762185798e-07	3.18886332350450e-07		9.35810127958471e-07	8.58587435006454e-07
4.54348006195276e-07	4.94697042968052e-07		1.59779911361852e-07	3.58324221221598e-07
3.39629622345401e-07	8.62502464894046e-07		4.29252793172103e-07	6.67733174076905e-07
2.48858675591744e-07	1.23779954364776e-06		9.51062125677131e-07	5.01565618460187e-07
4.67374331742874e-07	8.03597461752684e-07		4.35654162249482e-07	4.28439860642229e-07
1.95091583928411e-06	1.95972013653560e-07		1.45274973948074e-06	2.66998473103565e-07
5.74839447932648e-07	5.03820430911105e-07		5.22587561527691e-07	7.34432725273607e-07
6.86554099845719e-07	5.39544756632984e-07		6.43629369181855e-07	4.02194869737540e-07
5.03221206093104e-07	2.38789456347357e-07		6.14877906692230e-07	1.51014291926629e-07
2.28074401421162e-06	7.49660405935322e-07		7.98868951486283e-07	3.35839684531053e-06
1.43312355317598e-07	2.72058811972199e-07		7.02720031500313e-07	5.11622476732142e-07
7.60758098547983e-07	7.49033561044753e-07		5.49286643281523e-07	2.42592154891325e-07
5.07446380623821e-07	4.58105800543159e-07		7.64361334289024e-07	4.48058987812390e-07
5.44372910366619e-07	3.08876050510988e-07		6.37877476193803e-07	2.75869658214114e-07
1.74102870513394e-07	5.27640366363252e-07		4.64938555893674e-07	4.47831646072777e-07
4.25157200443639e-07	3.91441473400631e-07		5.25540049443925e-07	4.92088974579778e-07
5.55088215725146e-07	7.32283937671134e-07		5.62342210840048e-07	6.84311003227710e-08
6.95514774233469e-07	6.48523716170505e-07		6.73749239769954e-07	2.75682631651412e-07
3.35853823304028e-07	4.20058008451542e-07		4.20678595369414e-07	5.23119641162903e-07
7.72098245250497e-07	8.20135055689820e-07		4.02346295404010e-07	6.36214451646899e-08
8.50646806886469e-07	6.05339440377787e-07		5.42548768394439e-07	1.14950433751337e-06
2.22099500604691e-06	5.30897668362304e-07		8.43162430441222e-07	4.57008184179752e-07
1.58755200021336e-06	7.74080791391260e-07		2.06561622982085e-07	8.70740999760003e-07
2.39689191503882e-06	1.77638594554737e-06		5.41607565172900e-07	9.82422205903467e-07
1.29960786091577e-06	9.01821113688845e-07		2.04857387404076e-07	3.90551750996685e-07
1.02457729029955e-06	6.21630709100427e-07		8.29482149596360e-06	8.81982363742754e-07
3.57785209366649e-07	1.07055682205593e-06		3.24594833139918e-07	3.34499950809771e-07
4.61046407379977e-07	5.25428113676632e-07		3.54890539538720e-07	6.47700787782707e-07
7.67620236406333e-07	9.44944324306186e-07		7.48260734453454e-07	6.65216311622014e-07
3.77003214684665e-07	4.45963415813327e-07		2.01822583451782e-07	9.04135809504590e-07
4.50994844988422e-07	3.95420876466559e-07		1.16413011179677e-06	6.52566666645061e-07
2.27772448331940e-06	3.12074140068486e-07		1.13184895202329e-07	5.48783926096649e-08
2.29752227728987e-07	2.90811558107040e-07		1.25119270152309e-07	5.91433940246684e-07
1.16227709018573e-06	9.98020309681982e-07		5.51233096485633e-06	4.86763686252282e-07
5.79995117085095e-07	5.58953409618175e-07		7.25882133294017e-07	5.10187889905850e-07
5.10203071381447e-07	5.81999894319429e-07		4.76023064972346e-07	1.22896593198162e-06
9.19594790774487e-07	5.87823741973346e-07		2.91375250701682e-07	5.71497646921205e-07
5.71634988283742e-07	4.37656666343184e-07		5.43076929966754e-07	2.39898155066027e-07
2.00212341814157e-06	6.81515857429239e-07		6.29471468465137e-07	3.48111457136010e-07
9.54121077660794e-07	6.35164062035857e-07		5.54985267919634e-07	6.10321705751885e-08
1.16744442111605e-06	9.36514885904688e-07		5.01475623852166e-07	4.04072310982691e-07
1.72629926328609e-07	7.84429698201110e-07		1.20085990883787e-06	4.00043189399044e-07
7.87728903096816e-07	7.95028064460416e-07		4.98767474587981e-07	4.43228739483005e-07
1.76190551547952e-06	8.27467114097590e-07		2.41547745424769e-07	5.07158181972144e-07
3.22916624217968e-07	4.49043547067648e-07		5.38030261144301e-07	1.39215041288287e-07
5.02439216667931e-07	1.44330456686053e-06		5.14575294024124e-07	2.73661507290274e-07
9.86429439685899e-07	5.49726589124968e-07		3.35514455721517e-07	2.83775678540302e-07
1.25029696123075e-06	6.03006961937814e-07		4.45028003038990e-07	6.18097853013664e-07
1.31339949781431e-06	5.34213251745058e-07		1.24331296443164e-06	5.75933756049262e-07
5.91287401715479e-07	5.15744387481168e-07		5.82974848666443e-07	1.77555877062098e-07
1.59624149569301e-06	1.59665746311577e-06		6.47614140415946e-07	3.26942781404547e-07
3.81082774389098e-07	1.16353012799943e-06		4.29968300255824e-07	5.60828350948896e-07
9.56794781222655e-07	6.94689623271373e-07		1.25442830107098e-07	4.09689662326210e-07
1.85757037960029e-06	6.54552449293038e-07		6.43566998872411e-07	5.67410329703610e-07
6.33554790045136e-07	7.04733184766105e-07		4.87734088403362e-07	6.58152277760169e-07
1.51627327087673e-06	5.31585097119020e-07		4.23923790471656e-07	1.16721893453771e-07
9.98739185587668e-07	3.33844478011984e-07		2.70386658246146e-07	2.10156122018549e-07
2.91908624769225e-06	6.96243054251048e-07		5.82266417639946e-07	1.84736195892645e-07
8.61311841563551e-07	6.93800995033749e-07		3.02470341806221e-07	4.34977560875683e-08
9.38479428577072e-07	4.41664130405825e-07		6.07104153747524e-07	2.61684859171900e-07
6.33445818781319e-07	7.99130356647213e-07		7.56821289845469e-07	6.42110102977831e-07
5.57274534067986e-07	4.67464740348930e-07		7.08323950803045e-07	2.64272958283352e-07
9.77676659861966e-07	4.19795730179779e-07		5.21762587730275e-07	2.06500811703766e-07
2.06692789768005e-06	7.01274262962426e-07		5.36558508727419e-07	4.47272103766153e-07
1.05209232378083e-06	5.55333185096360e-07		4.23473640097672e-07	8.31622275733388e-07
6.64615977805032e-07	2.71259842338372e-07		4.03944596631829e-07	7.83443877655996e-07
7.64712898992621e-07	6.61276230870516e-07		4.53236908662371e-07	9.33018775280644e-07
1.63967150941838e-06	3.65674497113677e-07		4.28070179342735e-07	5.01011814015488e-07
9.54459596403810e-07	1.24418232365040e-06		3.80747332988402e-07	6.53441433145558e-07
4.62512474152396e-07	1.12038274627294e-06		3.00206718945159e-07	6.58221519069601e-07
6.54967231026225e-07	5.70616364332312e-07		8.28949754506807e-07	2.31112146763391e-07
2.44146462446872e-07	7.23945334497755e-07		6.35638617489785e-07	8.47123645542767e-07
6.74457821316814e-07	5.33908187941843e-07		7.91864960396008e-07	7.90202973668017e-07
5.76894429481402e-07	5.80216876729022e-07		8.09326081248902e-07	9.10581674668791e-07
7.28583417421017e-07	9.03064225952495e-07		4.95894632334854e-07	4.85526395711953e-07
1.35539742055134e-06	3.63636936692881e-07		1.70090806483606e-06	4.34728373148703e-07
3.88742470820525e-07	9.74732481480577e-07		6.04151772470393e-07	1.58436887042799e-07
5.38183461412782e-07	5.00002876541653e-07		6.86391279570263e-07	3.26696534428059e-07
5.71224486146874e-07	6.06076073480471e-07		1.03852910345532e-06	8.63911914314014e-08
4.24699669694503e-07	7.01687292760402e-07		2.63562828021003e-07	1.46513789011158e-07
8.73059890378068e-07	2.56883577805897e-07		6.02441446457411e-07	6.68702200694895e-07
7.14167080969222e-07	8.30075246741530e-07		5.13101803499407e-07	5.43269414925481e-07
9.24465349103493e-07	9.03014632977799e-07		4.19201883906280e-07	3.81600208234535e-07
2.58379766009814e-06	1.31718850520523e-06		3.63504232394376e-07	2.56983655054331e-07
7.57526223585278e-07	5.81582390346614e-07		9.64666482877799e-07	7.42789609402829e-07
8.81157459609200e-07	5.21560204532934e-07		6.46498710282461e-07	2.36472836949627e-07
6.89691888460078e-07	3.29541709029980e-07		6.28069743179715e-07	4.00694722307695e-07
5.05689657645209e-07	4.20611959210856e-07		4.55760393739497e-07	2.36858653463933e-07
3.74284227802857e-07	5.65419585416579e-07		4.55411364592848e-07	2.58820491471964e-07
6.94126137916473e-07	8.54987604161541e-07		3.00684912577067e-07	4.25663590563576e-07
1.78866469789450e-06	2.50026149412006e-07		6.45514993309220e-07	1.40558916899851e-06
1.56291373304534e-06	5.83709148169877e-07		1.05633284091544e-06	3.98629995107095e-07
5.87453429653321e-07	3.89073975018475e-07		1.14901044015155e-06	3.03058841971094e-07
2.37516250553829e-07	1.89136644059570e-07		1.71024429453350e-07	4.38310141714179e-07
1.32092547276095e-06	9.21224285735990e-07		3.04554107675504e-07	5.51271384104266e-07
2.27656035268348e-06	1.39473252944605e-06		2.59045950611335e-07	5.65714164081380e-07
1.22634066864165e-06	3.70813115353903e-07		5.47738393751226e-07	3.82856793647460e-07
5.14225840655823e-07	1.09027118850141e-06		5.25183258401847e-07	9.61995305246910e-07
5.98753359943910e-07	6.39968504998003e-07		9.04532684973445e-07	6.96500325326950e-07
1.47739514305605e-06	3.55690630133828e-07		8.22416956842057e-07	4.63175320609950e-07
1.05796014397042e-06	9.96107447271419e-07		9.59764625783643e-07	7.06400997840611e-07
8.18658392771757e-07	5.28286534284655e-07		2.90792022923366e-07	4.80518379678991e-07
1.47904770156375e-06	9.46474074234842e-07		4.64224721480078e-07	5.91200166435749e-07
4.09301753733303e-07	3.71794890353267e-07		6.58523908792350e-07	7.57961576578568e-07
7.16015043041459e-07	3.68088344366428e-07		6.46237402142190e-07	3.13013772345873e-07
1.75837805701269e-06	6.57448361857217e-07		5.01486344331150e-07	8.21390296866786e-07
3.41684903368076e-07	3.34234704329063e-07		4.92334736970779e-07	1.76748896996481e-07
2.91764694495749e-07	7.06086048059178e-07		5.94068907993376e-07	2.95440305239059e-07
1.16508250223838e-06	7.90968359340728e-07		3.79951884515924e-07	3.27397082577131e-07
2.11621686826285e-06	5.93224477533984e-07		3.44679082303839e-07	3.07741084926079e-07
2.36247055475768e-07	7.61233339099971e-07		6.00522595636581e-07	2.93608984094685e-07
7.85138382034907e-07	6.36510144329508e-07		1.13398940411766e-06	1.94087133661229e-07
1.31404654232199e-06	8.91727703073070e-07		8.27677936603997e-07	5.34718036578932e-07
4.99962595175047e-07	4.60648972288923e-07		5.42901589375400e-07	1.44561393777825e-06
1.12182698306523e-06	7.85025753340685e-07		1.63030001814773e-06	2.09519724415941e-06
4.07256353884553e-07	6.49630448151968e-07		7.76085612695737e-07	3.72687680613000e-07
9.80253062441335e-07	1.35633746486750e-06		1.15856063676482e-06	1.57515670765523e-06
1.00088336375776e-06	3.93624517618320e-07		1.82970205902945e-06	1.52710654772619e-06
1.13118883352523e-06	1.22573928125614e-06		1.62914710761465e-06	1.47140034074113e-06
8.95320376679682e-07	8.99948088807757e-07		1.34189367738460e-06	4.56084928783407e-07
9.38045046802059e-07	7.95507183469912e-07		3.85922378972355e-07	4.89455915707672e-07
6.14547193182590e-07	1.65296809452266e-06		5.27939644208239e-07	7.16868184508212e-07
3.50589883754373e-06	8.98394254315254e-06		1.58765848532999e-06	3.88181502843956e-07
4.87638981331926e-07	1.72019215349092e-07		6.39977169393212e-07	1.19054710934619e-06
1.31559068825652e-06	3.45530765906063e-07		1.20696851907089e-06	1.63941405481788e-06
1.04036724087868e-06	5.81586555759110e-07		7.74545490666459e-07	9.96972119490303e-07
7.19142553112045e-07	3.86585627762857e-07		3.82368641465337e-07	2.92662992256105e-07
1.43219102020096e-06	6.65278385162053e-07		7.42248137568388e-07	1.00239014606160e-06
1.11274993029208e-06	5.26930199342924e-07		9.00125820633102e-07	7.12103783530754e-07
1.01922811716465e-06	6.52623296297312e-07		3.83186272091133e-07	4.94599846953869e-07
2.05448127421975e-06	1.18208292877491e-06		6.94456468016249e-07	7.76890368146898e-07
1.59484299785262e-06	4.23583274521453e-07		2.57677123596675e-06	1.46779798635995e-06
1.18717906317596e-06	4.77818083681992e-07		1.36175234536614e-07	2.57199577303414e-07
4.98910274300474e-07	3.02125056926028e-07		9.71069123258644e-07	8.39102962713707e-07
2.16176038309562e-07	1.03877269994877e-06		1.74182329538731e-06	9.60434254255598e-07
7.26364395292419e-07	1.31595320351819e-06		4.48463988522637e-07	8.37065968458371e-07
5.78553508642322e-07	1.43736124475093e-06		1.61188422258082e-06	3.38284801687456e-07
7.31304669751601e-07	3.58909578661913e-07		1.19472772945458e-06	4.89379821575017e-07
1.85886140701544e-06	5.12083464170739e-07		1.37895921530447e-06	1.85755086606753e-06
2.80254853998198e-07	5.08251549796331e-07		1.02367737084195e-06	5.46950963709171e-07
3.41079317421398e-06	6.21622051497775e-07		8.37625570953526e-07	5.27784983611769e-07
6.92877409105908e-07	7.10698231052999e-07		1.70807475961301e-06	1.00383994745505e-06
2.17237305429495e-06	2.20323878117274e-07		7.83657711433733e-08	3.27296409928429e-07
4.07959311220057e-07	3.26016794889639e-07		1.13195442152807e-06	7.27653723464444e-07
1.10665194965434e-06	4.21245778317718e-07		1.14453148075118e-06	8.67311926494083e-07
2.71670601482747e-06	5.84979659831158e-07		6.69695709507135e-07	5.12697567486814e-07
1.51456003486289e-06	6.83958641944342e-07		8.14760701123779e-07	1.59046796080906e-06
1.05616589739953e-06	8.01239779822656e-07		1.15937987120730e-06	1.07584030593550e-06
1.90989465265088e-06	6.95594279152661e-07		3.28044198326547e-07	4.77744997674856e-07
1.91435009542461e-06	7.35187524290160e-07		1.62721506194640e-06	5.21182613805739e-07
2.87559439069571e-07	2.18329294310352e-07		1.57285201285446e-06	4.07386846767011e-07
3.66280530408414e-06	8.30743482807621e-07		1.87502838877133e-06	6.28677188940041e-07
2.27000219860328e-07	4.13033454769561e-07		6.75894578835027e-07	6.55276153640829e-07
9.30436360749259e-07	6.68328776905014e-07		1.75728722827583e-06	9.15011727920132e-07
2.03650649058698e-06	4.80985008639535e-07		7.55682367757258e-07	6.48562459505307e-07
1.04564236035102e-06	2.05186771192624e-07		1.98498463619135e-06	8.68668387935347e-07
1.99704602963941e-07	5.38830988945319e-07		1.93447038860436e-07	3.60306561447512e-07
1.97577027447676e-06	5.13209260422621e-07		9.97991828493711e-07	6.30242514231366e-07
3.27935493030160e-06	1.56551145320253e-06		1.92980089379173e-07	2.72633701688864e-07
8.30414060427695e-07	6.31455248334196e-07		5.08729674715997e-07	5.64159658294031e-07
1.99267940601229e-06	3.76323651411463e-07		2.54265110655120e-06	5.50980816987410e-07
3.98371788799382e-07	5.27025032641627e-07		2.99645295563679e-07	3.73075818277204e-07
1.52926437763765e-06	4.68541575059162e-07		1.14320650427813e-06	1.19981600187740e-06
8.48597484220677e-07	5.22690961651005e-07		8.66576073551798e-07	8.82562490423185e-07
4.56070389883406e-07	3.66254250705790e-07		5.08675703580469e-07	1.04771272317160e-06
3.48623062959980e-06	8.46073012122380e-07		1.59430771251899e-06	1.22949680279107e-06
2.35341469185068e-06	6.82939130240809e-07		3.25049085845448e-07	3.15922979141797e-07
2.54375189856118e-06	6.00672276997664e-07		1.96699657920222e-06	5.90537461795334e-07
2.64980276221623e-06	9.77747890297249e-07		2.66187307592058e-07	3.06828859482652e-07
2.77423764094977e-06	8.64113227101429e-07		1.05970931382085e-06	2.92378631909762e-07
1.87432863647381e-06	6.57562782984628e-07		6.28172553835796e-07	8.45389450395901e-07
8.91279930415291e-07	2.36504806526518e-07		3.57558714395082e-06	2.47321652020831e-06
1.19720438650431e-06	8.70808290925953e-07		3.44793026230393e-06	5.33286280779400e-07
2.07356596682688e-06	4.09294514006725e-07		1.06258770116669e-06	3.40136370089358e-07
2.68444575567162e-06	1.43033881060923e-06		1.73448462844873e-06	1.25376592013418e-06
9.26997695789212e-07	7.98157523599949e-07		1.11883174209081e-06	7.14154386436613e-07
1.98805212211253e-06	7.07508232212226e-07		5.48810709206346e-07	8.89846240159945e-07
4.80559616389977e-07	2.52534708867255e-07		4.61933604937559e-07	5.63132688068452e-07
2.22345055323827e-06	1.18786263816476e-06		1.31068450381225e-06	4.23953224576615e-07
5.63211251699505e-07	7.29066517827001e-07		9.88947778405746e-07	1.24782825598552e-06
7.45493249806920e-07	4.56637291959260e-07		2.39840313548122e-06	1.36058022360441e-06
9.63856420956036e-07	8.24580977194027e-07		1.20947841061792e-06	2.33822330012037e-06
2.13724373839198e-07	3.93350791144472e-07		1.09162902513156e-06	8.52451650436057e-07
2.07540530068158e-06	8.51932255112021e-07		1.22695407824692e-06	2.33110496942575e-06
1.87243324323629e-06	3.55543132348391e-07		1.43602957646195e-06	4.74743310294875e-07
2.45326596691791e-06	1.40349404292991e-06		1.12929029638369e-06	9.13554323910902e-07
2.94192046642746e-06	1.66392148355985e-06		1.26282621235640e-06	9.11119237495745e-07
1.20543910171811e-06	6.77354531426415e-07		1.42605545640004e-06	7.19901641703372e-06
1.60858180813877e-06	3.11937071062032e-07		1.58736640045638e-06	1.12851286325399e-06
7.46421240493901e-07	5.03813846757006e-07		1.55071124985464e-07	4.66816325987119e-07
5.52860726127303e-07	3.00726887424714e-06		1.61578900265931e-06	6.19356053371331e-07
3.08311428278839e-07	3.84823061486572e-07		5.12745019011666e-07	8.79303662882961e-07
1.32076416006118e-06	6.36949439052626e-07		1.44779265241158e-06	9.29639062003620e-07
1.12509647367526e-06	4.17095374939526e-07		3.64545136219156e-07	7.16533242914097e-07
2.08823504453530e-06	5.13442270176233e-07		9.10194723433361e-07	1.13649683747295e-06
2.07005742049184e-07	5.93572949305729e-07		8.98458923820929e-07	3.80892889989080e-07
1.05244036064810e-06	5.63642318057428e-07		6.74832518687906e-07	1.26252310684103e-06
2.62269944413333e-06	6.28766935838635e-07		9.94767899371127e-07	6.69208020645521e-07
2.99148446447751e-06	3.64755528080538e-07		1.25557988262483e-07	3.23411783272837e-07
1.85186291721648e-06	8.32163142838740e-07		1.07328233964415e-06	2.09915136404313e-07
1.03419550997142e-06	5.45257111413698e-07		1.01307090871186e-06	4.99539712571766e-07
5.41385891364782e-07	6.72572116709237e-07		1.18687808840977e-06	7.54537467322764e-07
1.02740545713210e-06	4.95505376110193e-07		8.35628067010387e-07	5.31730532297242e-07
2.66382393426621e-06	1.32265646809769e-06		9.35234134324692e-07	6.80691039324269e-07
1.09548935810601e-06	1.60583147512315e-06		1.04495118955087e-06	5.48564656988608e-07
3.03969501149038e-07	3.00593092991521e-07		1.63549814760844e-06	5.58005376764003e-07
1.74268845178761e-06	4.88096675890180e-07		2.46161597163662e-07	6.19067187250469e-07
3.11502046639178e-07	7.62509369133496e-07		5.65009952982021e-07	9.42123950154880e-07
9.57363313627161e-07	4.87847573911154e-07		1.01882864775145e-06	1.49687507612553e-06
3.87962376576828e-08	1.37299598340236e-06		1.08829670930242e-06	1.32548018921525e-06
1.41846159305951e-06	3.69494160690261e-07		7.77191513791782e-07	7.39178194027027e-07
5.27729385750752e-07	1.99840893465832e-06		8.69839785379453e-07	1.30045183462326e-06
1.85556478231609e-06	1.82971202750717e-07		1.42525452502804e-06	5.19249644981136e-07
8.04745414914025e-07	1.39740096116746e-06		1.49871745175103e-06	2.51213212019107e-07
7.43383447428730e-07	3.22930183057297e-06		1.09735611485755e-06	7.06710553904084e-07
1.44575616474327e-06	6.33512726902390e-07		5.65547552695242e-07	2.03153624623977e-06
8.12638514875817e-07	2.76168114520014e-07		6.36956762384778e-07	9.60346798693393e-07
1.24653311251274e-06	2.33813196173178e-07		7.66031801344668e-07	5.51791249729653e-07
6.72263872967359e-07	5.18229128838479e-07		5.49049927061563e-07	4.78489573580695e-07
1.12755558388706e-06	1.35671463370792e-07		8.23190110867698e-07	8.15785447621438e-07
1.45481222775998e-06	8.49498014353233e-07		1.84886318720068e-06	1.07730887175097e-06
7.12732682400098e-07	1.76942624812674e-06		3.48529613997438e-06	1.76548098277151e-06
4.63706039966738e-07	1.57448924008202e-06		1.92225908872308e-06	7.27323588347694e-07
2.79089070055821e-06	8.96089811985950e-07		1.62716300173026e-06	7.68460725872303e-07
2.86459157195780e-06	5.87765775930072e-07		9.19778742935613e-07	1.32918402398057e-06
7.51580006515356e-07	2.05387222939574e-06		3.18920178712386e-07	6.49982249426326e-07
4.64147904131301e-07	6.10873949847749e-07		1.62969991844050e-06	1.49590757183491e-06
4.02158770601140e-07	1.07793642968545e-06		5.85268610656159e-07	7.52405246604675e-07
1.05133839489027e-06	4.16458913965146e-07		1.38755068336008e-06	9.99339037143293e-07
3.05954539789508e-06	1.17292609242804e-06		1.01569232559792e-06	7.19969797631509e-07
1.41047108624222e-06	5.21348327091192e-07		9.32387447954315e-07	7.79376058709795e-07
5.62243829828848e-07	2.34937944145989e-06		2.92513059899403e-07	4.64317618514632e-07
3.55730408052024e-07	8.97894987941959e-07		1.52527261879227e-06	5.44938352581910e-07
9.87775832399675e-07	4.25157146461328e-07		2.31112507777298e-07	5.08363885632181e-07
6.36032965381324e-07	1.49542585145361e-06		1.46057355739135e-07	4.08156101465741e-07
1.40292166547205e-06	1.21450836589733e-06		5.35301589026637e-07	4.89366333496513e-07
4.52737641146153e-07	2.46095321783395e-06		1.30881830884402e-06	1.40254438819582e-06
2.20228018503355e-06	1.96072048258336e-06		1.55371331763807e-06	8.64667086067147e-07
2.80019014888357e-06	7.98180068831633e-07		1.07651924277988e-06	1.45028743580019e-06
8.03780325583951e-07	1.66661926847278e-06		1.89013632700246e-06	1.61945798835657e-07
1.86059813596691e-06	1.48721794968614e-06		1.86068035561128e-07	4.07080771973922e-07
8.55344209467631e-07	6.95546969108547e-07		3.31964156311043e-07	2.57431728342440e-06
2.80449193570892e-06	1.36063994618073e-06		1.75199287036875e-06	1.39847305801941e-06
2.49052800026120e-06	8.72108674129163e-07		3.47225777322317e-07	2.45139257629494e-07
6.54926685986260e-07	1.83146726483082e-07		5.25978363395584e-07	6.89884428022692e-07
7.81174745670166e-07	1.36703868242834e-06		4.88750167373658e-07	1.48725374941260e-06
1.08759521237740e-06	1.14826229389933e-06		1.87704356465064e-06	2.48715625934223e-06
7.00064664438865e-08	1.10970481863668e-06		1.42011961291929e-06	4.08953097645696e-07
5.64817591099015e-07	1.64848494264086e-06		7.50407968687960e-07	4.78409384967709e-07
2.00085781621019e-06	1.81945540906212e-06		6.14054068524428e-07	8.18111202489215e-07
1.90937690674619e-07	1.19456917079902e-06		6.33012406271588e-07	6.86133291673765e-07
4.11173927615199e-07	3.50211836318820e-06		5.57202512545819e-07	4.81619749772092e-06
9.80368231037405e-07	1.61687906674095e-07		1.94951360433378e-06	1.04248561656585e-06
4.88993501629437e-07	6.11551379303008e-07		1.10950628681407e-06	5.48321534182531e-07
1.07082717893297e-06	8.13610090444812e-07		1.15469279588973e-06	1.29867374856433e-06
1.07850926837463e-07	1.22161490871758e-06		8.54138036124228e-07	1.10946824371850e-06
6.76656412135443e-06	1.66958754447884e-06		8.91341066564303e-07	5.46072174212818e-06
3.50137296873944e-06	2.76928766370579e-06		2.06082724586503e-06	5.98123980125053e-07
1.17442352200276e-06	1.51561865889214e-06		4.30750627179527e-07	5.63022828314603e-07
5.74552053279104e-07	1.56809274895412e-06		4.40005619991356e-07	1.01016521372822e-06
1.07294520899824e-07	5.91256439076809e-07		1.71486168109170e-06	5.24778501722440e-07
7.33921462806779e-07	1.88551419530122e-06		9.22414771796342e-07	4.28920996268243e-07
1.28072169840908e-06	5.34244949666370e-07		8.43460945152155e-07	8.12520841510952e-07
1.07393218301473e-06	9.35483013060560e-07		2.57869975753881e-07	2.86686322501137e-07
2.74972943840182e-07	7.98448447054973e-07		9.73103429258739e-07	5.66304045877363e-07
3.02007309483232e-06	7.81337826819831e-07		8.59877149358879e-07	9.36264774912846e-07
1.36005273578229e-06	4.67369826138498e-07		8.90083822801322e-07	5.02568822430375e-07
2.08005939190574e-06	1.03219752421280e-06		2.93770582884763e-07	1.48684284530630e-06
6.46698059353007e-07	2.60961524818589e-07		2.72581927122276e-06	5.67767975744556e-07
7.70199787616835e-07	2.06916484167280e-07		1.96457201245921e-06	7.55537972774690e-07
5.45012281055638e-07	3.28703397145996e-07		1.74725637429691e-07	7.26592765539243e-07
2.54771622653863e-06	3.75227469831558e-07		4.47267588565671e-07	8.38616132034053e-07
1.71341172793993e-06	8.87676698648786e-07		9.41627687895821e-07	3.04610202663813e-07
6.94919289009911e-07	4.18773983570089e-07		6.25532837000289e-07	3.34432812713931e-07
1.04975946912565e-06	4.75104884653325e-07		1.83981956234775e-06	3.79943080975539e-07
5.94620970316271e-07	3.48466962904188e-07		1.79884188193471e-06	5.69102738586573e-07
5.20525521818306e-07	3.03765044997370e-07		7.82395469821649e-07	6.12598003781494e-07
1.68989379342956e-06	3.03524162177363e-07		5.60161452687807e-07	1.57005307625663e-06
1.45197929912162e-06	3.14635426932689e-07		8.44072019256673e-07	3.96059312282741e-07
4.16200574569590e-07	6.97418674352597e-07		3.87505803849224e-07	4.97936805726740e-07
1.71192356304494e-06	7.04415614638197e-07		4.25756888564594e-07	5.88990636827942e-07
1.30195636222000e-06	1.40378065035549e-06		7.88362249714783e-07	8.10052814639788e-07
8.96245634030475e-07	6.11164764693779e-07		9.19734304109138e-07	4.29536557349200e-06
1.65654402120152e-06	1.36436856634428e-06		3.73351327552942e-07	1.15428036443093e-06
2.39146582737053e-06	6.25798129714195e-07		3.55645240351585e-07	3.18578378668262e-07
3.26733254768456e-06	9.46617141299014e-07		1.03337344354605e-07	1.32969834857567e-06
3.50019043287449e-07	3.95088633296241e-07		1.32642874447174e-06	1.18556102078353e-06
4.03323828659591e-06	6.59312755050704e-07		2.91159679077572e-07	8.22645736050074e-07
1.82265717429321e-06	9.98042386831174e-07		5.77726869797832e-07	4.03815071116693e-07
5.17375096835899e-07	8.55988359079137e-07		4.10714263484338e-07	8.40928976926099e-07
9.66879115318338e-07	5.86730221816777e-07		8.95860329219740e-07	9.08178849893276e-07
3.60640161720213e-07	3.73214981578756e-07		1.23985945100622e-06	7.05415380334743e-07
2.81408631095231e-07	3.11148569994261e-07		3.96932758233354e-07	3.95437154435562e-06
1.05374809043878e-06	7.17818726020505e-07		9.80051061411919e-07	5.08275033543172e-06
7.41212371652001e-07	6.04429377157524e-07		1.49120416086261e-06	5.18349523670807e-07
9.99084789995970e-07	5.65327759316828e-07		1.03564315152252e-06	5.44630916202635e-07
1.67140625409974e-06	5.05968197499948e-07		3.77359275391672e-07	7.13813958057709e-07
4.58680174594873e-07	4.66990714079968e-07		2.25652511699914e-07	7.83179686404356e-07
1.22045325559939e-06	7.23855152964261e-07		1.51380201624396e-06	6.30866945470521e-07
4.48919763108455e-07	4.18290149570082e-07		7.19078308471303e-07	1.88578101693542e-07
3.41366754774297e-06	2.52329029556878e-07		6.99518194483428e-07	9.14930798694432e-07
3.57156201653945e-06	1.36697054049654e-06		4.13217971413511e-07	4.50085998790493e-07
4.18275342077407e-06	9.23323558304391e-07		3.31991355596002e-07	5.46334764068874e-07
4.05002477351623e-07	2.98967042513639e-07		4.37403453418800e-07	3.02223088742985e-07
7.62714607794579e-07	3.83312364072922e-07		5.42800370113926e-07	5.35076938089816e-07
2.21746062536922e-06	2.85257173762748e-07		6.69618602507957e-07	3.01869190904201e-07
2.13045269166506e-06	1.12176201850780e-06		2.07236246336710e-06	6.69651597275773e-07
1.78724690981409e-07	2.64049538893066e-07		6.45522556519588e-07	1.05422458551253e-06
9.35908087627497e-07	5.33487920191983e-07		1.70434923635646e-07	6.29756557276587e-07
4.28823604160181e-07	3.39527777735313e-07		4.83695073679507e-07	9.70056422771384e-07
2.22906455905400e-07	1.52318513136752e-06		5.74555933079795e-07	1.11740619496377e-06
1.36557112770158e-06	8.09391384522377e-07		3.21676284024234e-06	6.11472094947960e-07
1.54515869799637e-06	3.31129400700737e-07		3.18060658568845e-06	9.40333558531649e-07
2.51720765614958e-06	7.08954327272624e-07		1.69815677472639e-06	1.31360284162195e-06
2.62391444443685e-06	7.66113312720163e-07		1.39646853830936e-06	1.30275308990981e-06
7.43434192817193e-07	1.12770831775236e-06		7.30718036509920e-07	6.60610495458100e-07
7.47968910778254e-07	4.31013814068481e-07		7.47511328797290e-07	5.73594017961658e-07
2.58008049469203e-06	9.18677925592611e-07		1.19542276413798e-06	9.60242515133129e-07
9.52143957833638e-07	2.91512094449748e-07		5.12178492430751e-07	9.89279272532191e-07
4.41560154028552e-07	4.80799614850343e-07		4.94006157329160e-07	8.96456972059026e-07
2.25147061043824e-06	6.14944565259024e-07		6.73300243158853e-07	1.70598884886518e-06
1.10607097473819e-06	2.38119477260277e-06		4.91373885658983e-07	7.93231192332190e-07
5.25192180346994e-07	2.73173827953795e-07		1.06150723870970e-06	3.21455532822722e-07
8.22428371579761e-07	5.10930221551469e-07		5.46429073576456e-07	4.45455482674070e-07
1.49444169340375e-06	6.10142251773374e-07		8.32983354726766e-07	6.28294427368847e-07
1.49782474380106e-06	2.54309770915319e-06		1.20624429323252e-06	3.52566799606447e-07
1.16449383896244e-06	4.40857220634510e-06		3.84861626609486e-07	4.34936807775821e-07
2.35450898160604e-06	1.50200794135392e-06		3.55116248602773e-07	3.67469962657565e-07
1.07441847560222e-06	1.46700326135930e-06		1.54030932462568e-06	1.09735314926372e-06
5.58631746193883e-07	2.88437571840386e-07		5.28462550825485e-07	1.29995841250749e-06
5.77778217942632e-06	3.82144290599075e-06		2.46890746197520e-07	1.90472945193382e-07
4.38923222193112e-06	7.85973392233254e-06		3.80338975415787e-07	5.08472916354976e-07
2.28515218909775e-06	4.38921484841243e-07		9.62415924710101e-07	4.42618013562577e-07
7.80628793477105e-07	2.61365109038439e-07		8.15556199899195e-07	5.59023943025378e-07
1.08014488471429e-06	1.22305515603777e-06		2.66732840211410e-07	7.63970351240933e-07
2.68692281175740e-06	8.51977583642381e-06		1.50916956654220e-06	6.51367964535135e-07
5.25585722421955e-07	3.17137513563284e-07		1.16471037466674e-06	1.06195280511212e-06
2.89512324003933e-07	6.75327846721453e-07		1.55883180693771e-06	1.05466719156024e-06
3.17915306977753e-07	1.51068151724934e-07		6.40074800869139e-07	8.39666895972278e-07
2.16353487436684e-06	1.64170388952076e-06		6.84483453458267e-07	2.21549663788817e-06
8.34286666234604e-07	1.38643672199572e-06		1.63791731856913e-06	8.16528366414001e-07
5.67517265897947e-07	5.84421233190258e-07		1.48047100709646e-06	5.40168812006742e-07
2.80701442322568e-06	3.06368704922580e-06		2.85677918264864e-07	4.69715217777768e-07
2.65438347619369e-06	1.14433098588549e-06		1.22914163729770e-06	1.74891288738800e-07
3.39890252221738e-07	2.68453659189757e-07		1.91458536524591e-06	1.78537744215846e-06
9.09431056878815e-07	1.48450693589705e-06		3.02472974794327e-07	4.23749210717550e-07
8.88127899397876e-07	2.90325256088426e-06		4.76580509156923e-07	5.19054145904061e-07
7.05578614714887e-07	5.36330181181312e-08		9.88693728475374e-07	2.68568798893842e-07
3.89265138586091e-07	7.82469542664075e-07		2.06322862636047e-07	9.11136745741884e-07
5.55385273647963e-07	2.18554180651257e-07		4.86439691160615e-07	4.32480224113368e-07
2.18536531833009e-06	6.02688605062873e-07		7.19595922537182e-07	9.34111809028047e-07
7.38555951025837e-06	4.07595533403240e-06		3.28494400121465e-07	8.56988517060825e-07
2.64754809452605e-06	6.65432501470222e-06		6.37173850547527e-07	2.70754508701866e-07
3.51694001599123e-07	8.79778807080025e-07		1.13364122315653e-06	7.22498591043339e-07
1.86250224737609e-06	1.50280766928269e-06		1.02532298196107e-06	3.47384778467692e-07
1.46314924590236e-06	5.30296414143154e-07		9.41268780154953e-07	3.67511194755773e-07
1.95698977369548e-06	3.13232606775480e-06		6.99818124717696e-07	6.97187825906236e-07
6.18747511653783e-07	3.02551422950658e-07		1.12480135213720e-06	1.11831303640414e-06
4.82738828999889e-07	7.19636776239328e-07		1.47601156420540e-07	1.66270826032714e-06
7.49940429105944e-07	2.74855331194836e-07		9.14351443717760e-07	2.36880772545816e-07
6.33024969633230e-07	4.32175953586724e-07		6.61539787592965e-07	2.59819774033899e-06
6.74557806108620e-07	5.34440273327025e-07		6.58882239744128e-07	8.02472049045625e-07
6.77902949274251e-07	6.08827416341652e-07		1.49488653500202e-06	6.48310058635789e-07
1.41557349472368e-06	5.52235331375704e-07		1.48254019350966e-07	8.85787193638935e-07
5.44114104050402e-07	2.40784031450631e-06		1.36590375018824e-06	4.37567207861770e-07
7.12580183251622e-07	1.39483999638827e-06		1.74868886674693e-06	7.62199484992363e-07
1.16669562354316e-06	3.50216776448118e-07		4.88647652237847e-07	9.75958497814959e-07
3.15931511254381e-06	1.08059615286359e-06		6.27829535148730e-07	7.43060513402254e-07
1.00552696492479e-06	8.68800120121207e-08		2.38493312263353e-06	4.90083217612035e-07
1.63840820934631e-06	1.14535117949582e-06		9.55482292740504e-07	1.63125251764515e-07
1.27874658394027e-06	3.10957743937956e-06		6.49985265225780e-07	6.27882550519366e-07
1.28779232781692e-06	2.86752145862871e-06		2.10658253845720e-06	4.45377670710656e-07
6.88580998219526e-07	6.27906987419731e-07		1.47711481795828e-06	5.64402351835198e-07
2.23614112850473e-06	3.18203062655552e-06		1.36983234212084e-06	1.15370119141260e-06
1.22892347017475e-06	5.67041601348177e-07		9.67866645112073e-07	1.01837107052289e-06
2.02401313265064e-06	1.09992445037824e-07		8.56703294351873e-07	4.52889237639750e-07
2.54517218027488e-07	1.76055166328273e-07		4.49530628831514e-07	4.71100869261389e-07
3.80342028844550e-07	1.32124400313366e-06		9.04623756066105e-07	1.89329490245306e-07
5.33028897942354e-07	6.21831767549397e-07		9.87249285601726e-07	5.76255341795172e-07
1.46788099365062e-06	3.04213107974408e-06		5.74605359814761e-07	4.12938218702433e-07
5.15788978848394e-07	4.05784516800240e-07		1.35532465438650e-06	9.44965327619028e-07
6.70127988949728e-07	9.88159085088427e-07		4.66480662524059e-07	6.38325877866710e-07
6.96900167793387e-07	7.54071311139225e-07		1.15811922033559e-06	5.15527343313894e-07
6.36199580259701e-07	4.69877992316433e-08		8.87280978037720e-07	5.55112135197199e-07
2.00459576823303e-06	1.24381134196794e-06		2.19625949795976e-06	3.24624172028501e-07
1.77288565612799e-06	3.43478532137813e-07		6.42766559079145e-07	8.34996587169768e-07
4.24964948590362e-07	1.97966012194473e-07		7.68026606410426e-07	6.74180853938504e-07
1.86205837064162e-06	1.74799946922404e-06		1.29985232419627e-07	8.27580597211544e-07
6.44046946899643e-07	1.81954541287564e-07		6.40194151400989e-07	1.08832330625149e-06
1.14673950349407e-07	1.86389200569797e-07		3.09451226860857e-07	5.39894814313000e-07
1.47276504704729e-06	6.13384716356949e-07		1.34165803849933e-06	6.64658629819868e-07
2.22795277627761e-06	2.90990545292833e-07		1.21493136339395e-06	6.70853009933922e-07
4.54401683262930e-07	6.96700578263355e-07		4.50241944910704e-07	7.95086719425461e-07
5.73784631868278e-07	8.17859056002154e-07		1.26309201089040e-06	9.24935151856355e-07
3.00842630649650e-07	9.66699062634094e-07		2.72664141205129e-07	7.16870706893827e-07
4.46943168146179e-07	7.31213545207332e-07		7.39679899148464e-07	3.88621261781482e-07
1.19673500151109e-06	3.24698728043818e-06		6.20817765215010e-07	9.76684601557792e-07
4.61097121902253e-07	1.16034504927154e-06		9.97504083822508e-07	3.09790483668586e-07
4.02920565494521e-07	3.39473730806701e-07		7.39828443670184e-07	5.68246217590333e-05
2.34111728907636e-06	5.47691924799530e-07		1.01495517107634e-06	5.77368254395731e-07
6.35118879972338e-07	4.58259956550202e-07		7.98896817981544e-07	5.19826724364308e-07
2.43025977284870e-06	4.81801677999933e-07		4.90067505363137e-07	8.83226476261233e-07
1.48477322400725e-06	6.89715582345808e-07		7.18755425744653e-07	8.11014454389835e-07
5.61838399543952e-07	1.46045892214727e-07		1.01269931459757e-06	7.03164156651536e-07
2.65924589886422e-07	6.14654989177927e-07		1.20876411837886e-06	1.15844936903565e-06
5.75080313359004e-07	5.34725398037121e-07		8.76446576808773e-07	1.02696502296073e-06
2.56208519521597e-06	5.05018485480454e-07		5.97910214279642e-07	7.57688288060957e-07
3.22973250640753e-07	2.43017546380863e-07		2.81196249290979e-06	1.55698119447596e-06
1.14279419885598e-06	7.52277974102892e-07		2.65728743927876e-06	5.86651877176880e-07
1.38977855434863e-06	3.20864342604392e-07		7.88729438163594e-07	9.15905116462642e-07
7.83655803917018e-07	1.51210889168205e-07		4.86599385966071e-07	4.75639576643906e-07
1.42719377828119e-06	3.81465506028611e-07		5.82844683344792e-07	5.53480267808271e-07
4.61117599690374e-07	6.20617368931057e-07		6.47400558677763e-07	1.01623839520191e-06
1.70008578065852e-07	4.88009507155161e-07		2.13268820859076e-06	9.85625098982166e-07
6.54463999635258e-07	6.24469027924698e-07		3.83404061189958e-06	1.17084653722791e-06
9.64084001879412e-07	1.49933280719133e-06		7.52801557508292e-07	1.52546824688236e-06
4.34330672620325e-07	2.64729991811577e-07		4.85447166202985e-07	7.22038718001229e-07
1.39630705057351e-07	1.85416548974204e-07		1.45896976125141e-06	6.07949259306114e-07
1.69734494339509e-06	4.58256025585462e-07		8.19287393512168e-07	6.95178259607002e-07
1.89382176425593e-06	5.27121883363864e-07		1.74585237930205e-06	5.28236871034385e-07
			1.01032849712203e-06	5.55525278218829e-07
			7.30108806586720e-07	5.52606869449366e-07
			8.58573068318523e-07	5.33542535757521e-07
			9.38597382732509e-07	9.40099069405587e-07
			2.29571862497969e-06	7.29528651373612e-07
			2.34505809403033e-06	9.57676444153398e-07
			9.70002850502177e-07	1.21390323782768e-06
			7.13517318787656e-07	6.71754165784824e-07
			1.61163190381119e-06	8.63008686448886e-07
			1.35835059764884e-06	4.92683468990928e-07
			2.93990499223523e-06	8.92515115922885e-07
			7.51632489450502e-07	5.08132774694190e-07
			6.95409492566076e-06	1.45302277297392e-06
			6.72662496009964e-07	6.30417097296820e-07
			1.74415151802338e-06	4.83971788752624e-07
			9.88872378851126e-07	9.54272687250981e-07
			3.03042391766494e-07	5.75607153356710e-07
			8.89685910657689e-07	1.01482754046920e-06
			5.18386434982794e-07	5.88437719762867e-07
			2.31298487123279e-07	1.48324102824971e-06
			1.85802847694881e-06	6.97049338556239e-07
			1.13416586905442e-06	4.97458555869935e-07
			7.91664856240830e-07	6.45155464561383e-07
			2.13222301629705e-06	2.53138630303539e-06
			3.32962551347923e-06	1.58969768846200e-06
			3.55707496006845e-06	1.25691873024915e-06
			1.13719463997883e-06	9.85150123008157e-07
			1.27925254241927e-06	6.95265875153049e-07
			5.36903498120484e-07	8.31400164932363e-07
			6.68625138523760e-07	4.59212843124592e-07
			2.07046538664216e-06	9.81670920726527e-07
			2.26927797256599e-06	9.19319730834157e-07
			7.40364473673942e-07	1.08332869583631e-06
			2.04929246782494e-06	1.33569959283400e-06
			1.67885936131077e-07	3.02281885416032e-06
			8.01758782250159e-07	7.36139950799376e-07
			4.51525360636083e-07	7.55497226356871e-07
			4.35730288136151e-07	6.98463031891239e-07
			9.65471166019285e-07	6.15221893700963e-07
			7.29481965327221e-07	6.09498397981208e-07
			6.67223704870078e-07	4.87168037147872e-07
			1.04881203836790e-06	7.22841598662641e-07
			1.74263632855917e-06	6.88359034440595e-07
			1.60270472966233e-06	7.42909626082622e-07
			1.07889218151550e-06	1.32961209923384e-06
			4.03394781261499e-07	3.74846147571280e-07
			4.77559719146538e-07	6.23899553184872e-07
			1.06304339262225e-06	1.02224813619916e-06
			6.91764873202607e-07	4.63643882256072e-07
			8.73471271588024e-07	5.64476082174011e-07
			1.71974705152506e-06	5.94506369703522e-07
			6.61383650969517e-07	6.12070331522130e-07
			1.65833167670932e-06	1.25456075425770e-06
			7.29414814801855e-07	1.40210370658671e-06
			1.81156374719875e-06	5.65589437929748e-07
			3.31723993837369e-07	5.17925228437503e-07
			2.61023612977400e-06	1.76135941327337e-06
			1.30145630356561e-06	6.06425000202579e-07
			6.68207263157357e-07	4.18794357745394e-07
			8.59821447278099e-07	3.69076190020758e-07
			1.28612338894568e-06	5.04411345657782e-07
			8.69500799968534e-07	4.05686477955159e-07
			1.67628654424396e-06	5.23796353841044e-07
			1.65428142021638e-06	8.67225345030169e-07
			9.10660453168843e-07	5.11068743165761e-07
			9.98628566541115e-07	8.81955685844004e-07
			2.23122233494372e-06	5.97397145784985e-07
			8.32655852082304e-07	3.95385367436155e-07
			3.59852043136873e-07	1.08851550945819e-06
			1.73737543755793e-06	4.52005391921744e-07
			9.36176423437683e-07	1.28989092026871e-06
			1.46131168193341e-06	5.21880772485358e-07
			9.65619932579777e-07	4.42915574526421e-07
			3.09727237232773e-07	3.95237691848711e-07
			9.15225823699393e-07	6.78790934252202e-07
			1.30217496888500e-06	1.02325607694219e-06
			1.22516586827628e-06	6.25168187031997e-07
			1.01005004444327e-06	9.18318006966028e-07
			3.33297843408710e-06	7.69105473533698e-07
			3.70691382035763e-06	1.39382387826147e-06
			1.10888139735279e-06	3.34856361080772e-07
			7.77565700543075e-07	6.99151762599831e-07
			1.01070892226145e-06	1.02032777707494e-06
			5.36243793662697e-07	6.62127225217154e-07
			2.70200535301199e-06	4.72542553314252e-07
			1.46534556165513e-06	9.58316056395598e-07
			6.09839755801109e-07	4.86584228914935e-07
			8.58442405591658e-07	5.89457505974691e-07
			2.27172970565691e-06	7.84871872527033e-07
			1.43359536765313e-06	5.78414882549678e-07
			3.00663245427965e-06	1.14957417737692e-06
			8.96061473117307e-07	6.83318817431359e-07
			1.06822596011373e-06	5.25311866061107e-07
			9.91735017495465e-07	8.10187670909212e-07
			1.10012697798238e-06	6.29460947482403e-07
			1.38186115208075e-06	9.42237779599973e-07
			4.40084566072642e-07	1.42274317200625e-06
			2.65542352202150e-07	4.72178669036597e-06
			1.87984095319834e-06	5.39989643608579e-07
			9.63664854620117e-07	6.22758557224013e-07
			9.17445199001050e-07	6.59346330593135e-07
			1.52321363457810e-06	9.00932212597462e-07
			1.23161535144724e-06	9.22923141676189e-07
			1.01808625932088e-06	1.13881380897316e-06
			5.93692418558500e-07	5.36511471053731e-07
			1.16271002267154e-06	4.93239313765238e-07
			1.74533440319953e-06	1.44603299812256e-06
			9.12712463333761e-07	6.17879427193029e-07
			1.86028779707557e-06	7.44638127781564e-07
			2.32008716350960e-06	1.05755639315834e-06
			2.27677531260357e-06	1.50964177941510e-06
			6.66477142183286e-07	6.18350852936308e-07
			2.22002153685001e-06	1.44991643989375e-06
			6.67507272696668e-07	4.12355636024409e-07
			1.08413058855814e-06	9.74387015610413e-07
			5.92375675200314e-07	5.46655417222825e-07
			1.33182035594239e-06	6.56824609971760e-07
			1.32577396452118e-06	7.99060696845485e-07
			1.08040808021456e-06	9.98192618995123e-07
			1.41650353937648e-06	5.36972666807125e-07
			8.47240074692254e-07	5.30586957239716e-07
			1.10908736583045e-06	6.68485342009342e-07
			9.38853060252385e-07	5.14069662409669e-07
			3.10332606210691e-06	6.64674504030788e-07
			7.22527882651473e-07	6.73588803872120e-07
			9.75703396664012e-07	5.57047752532897e-07
			4.34802310854186e-07	5.35744361799346e-07
			1.77854859657724e-06	5.87300675688819e-07
			1.22612095282981e-06	9.36876681958084e-07
			1.31945421587841e-06	6.37003376094478e-07
			3.11714054595855e-06	5.94478724435151e-07
			4.41842963264442e-06	8.12116568938678e-07
			1.98760531251713e-06	1.35231771635765e-06
			2.01137823741687e-06	9.78740055158768e-07
			1.88775950627768e-06	1.01797755549515e-06
			1.22227415253977e-06	7.97066345136791e-07
			6.86914208293895e-07	5.84404608343419e-07
			1.04863567209345e-06	6.70935502680284e-07
			4.77396330484014e-07	1.21630763054504e-06
			3.43928723505063e-07	3.20518546493516e-07
			1.09372579246041e-06	2.22149600217962e-06
			1.35981238233220e-06	5.30867944069692e-07
			3.52216428834574e-07	2.41540865944861e-07
			8.16112754542205e-07	2.65638433787339e-07
			8.06605556426655e-07	8.72914411516323e-07
			1.08011933354904e-06	5.83545813800679e-07
			2.16204238323844e-06	8.75063228731351e-07
			1.17008006067352e-06	9.12421542588489e-06
			1.82501170187912e-06	1.42883315335080e-06
			3.61454538430603e-06	1.86367624020409e-06
			1.39301133483884e-06	3.08727102337323e-07
			9.72157898340418e-08	9.44615128644645e-07
			1.28653491352048e-06	3.68896637010450e-07
			1.77332055310401e-07	9.41546758663057e-07
			2.51351928100722e-06	1.26411085670212e-06
			1.15240734078083e-06	4.55559835378759e-07
			2.00915497387329e-06	4.43848455729206e-07
			2.99639793952563e-06	1.06393062926818e-06
			1.16576856630227e-06	2.50313560019493e-07
			4.32236185114570e-07	3.77440959641500e-07
			6.92977865374803e-07	6.60004849367200e-07
			8.64218091934416e-07	3.81503686736625e-07
			2.95994490073390e-07	2.21000088183448e-07
			7.52927162323008e-07	5.42473238033321e-07
			1.26460624364867e-06	1.66169785954961e-06
			3.38405482801941e-07	5.83457745895031e-07
			5.11725423945220e-07	4.73445676012394e-07
			5.53251866717258e-07	3.18331155014557e-07
			7.40497105790370e-07	6.03473554541798e-07
			7.77678703750040e-07	3.43354271713427e-07
			1.00068674043448e-06	8.90783784158370e-07
			1.90218176483574e-06	7.78481247221685e-07
			1.81150684010914e-06	3.60804375455642e-07
			3.39894614172156e-07	1.26690777420350e-06
			1.54426471153723e-06	6.68615152322310e-07
			2.47133833960734e-06	2.54219367712662e-06
			2.73855558176740e-07	3.83450322851608e-07
			1.40453809119834e-06	5.00968810542010e-07
			3.35476405577645e-06	1.83331167700509e-06
			7.84405768814967e-07	6.83254669809131e-07
			1.24303147581522e-06	9.60688808649413e-07
			1.95122899339726e-06	8.78697139131911e-07
			1.08985646502291e-06	3.11546527468794e-07
			6.50861627927823e-07	4.43196422316505e-07
			6.37949727954528e-07	1.11244359003096e-06
			1.03955839131830e-06	9.14272459861302e-07
			1.06177437112938e-06	1.25506776337388e-07
			3.12293131170951e-06	4.53013443899044e-07
			7.32181939277024e-07	2.25102363871377e-07
			1.28327147269830e-06	3.03301307256087e-07
			6.18919111577134e-07	5.00768528779018e-07
			1.71609139621720e-07	3.11448271303811e-07
			1.16479254771541e-06	5.47172452112364e-07
			5.36214759527813e-07	7.82037448118273e-07
			7.91716097679411e-07	2.60993492747040e-07
			1.10957624889003e-06	2.01307468544724e-07
			3.25815726702302e-07	7.21124991959720e-07
			3.40315851869811e-07	2.25834801973064e-07
			1.45246298212094e-06	4.41012503448298e-07
			9.08539607352148e-07	3.63760301829552e-07
			1.09068662664176e-06	7.79018224290095e-07
			6.08945277510777e-07	3.76414813084635e-07
			1.34259381239089e-06	2.95193086024305e-07
			5.58526345889511e-07	3.50223295323555e-07
			1.27949599483568e-06	5.39295254318807e-07
			7.38593808925318e-07	2.83701730403183e-07
			2.16398999166242e-06	3.60915843210859e-07
			5.33692439972253e-07	2.03752317806215e-07
			1.05551737605326e-06	3.14512957571694e-07
			2.53119409330992e-07	8.42856762883399e-07
			1.13035927445551e-06	6.77695543385429e-07
			1.18390124701323e-07	8.45842060488344e-07
			3.63100172948149e-07	2.48755889639165e-07
			4.82927260598160e-07	5.74764879371025e-07
			7.33644723679477e-07	1.21347719057365e-07
			1.78517995418474e-06	2.01565155154912e-07
			8.02909689077994e-07	5.65763823858493e-07
			3.77784465078024e-07	2.21522002607385e-07
			9.74193044147102e-07	5.04851689305648e-07
			1.14770578369084e-06	6.97822967293661e-07
			6.32039882467442e-07	4.07011719806259e-07
			3.91562203425231e-07	3.54601153674013e-07
			1.01673591942331e-06	4.98870554860988e-07
			1.32955070829520e-06	4.35286484259559e-07
			7.83038452144639e-07	3.68118132358297e-07
			4.24423010332236e-07	7.68310355073619e-07
			1.23691126877936e-06	3.37061526521374e-07
			6.29771351701809e-07	4.14081823604319e-07
			3.66528590307779e-07	4.03133013751549e-07
			1.88331349440519e-07	1.58020935617044e-07
			1.18305657268810e-06	6.95732888414271e-07
			1.01711681122580e-06	5.78082807185536e-07
			5.15051478493952e-07	3.92297008469680e-07
			6.01653034227132e-07	9.51291036531724e-07
			8.20987483810414e-07	2.89567282537180e-07
			4.80288597773414e-07	1.31273254532326e-06
			1.67544201313856e-07	5.94568237482567e-07
			6.60870644809355e-07	9.20494547728490e-07
			3.88653921057793e-07	8.66532556210438e-07
			1.00063519131676e-06	5.63651104692974e-07
			5.45893953046175e-07	4.46025064054507e-07
			3.51581794268424e-07	3.53582963801564e-07
			9.31979153831989e-07	4.68806953733775e-07
			1.01314868232011e-06	7.80292710081457e-07
			2.90380670284095e-07	1.37547837308187e-07
			7.66935803662239e-07	9.29150204815948e-07
			1.61325946638023e-06	8.63238065637272e-07
			5.75940739278227e-07	4.35971275827290e-07
			6.68319944486285e-07	2.69159078765121e-07
			1.88514663694765e-07	1.93042194848073e-07
			7.15274833568520e-07	6.96067295773293e-07
			6.33404043668318e-07	5.48130436687809e-07
			1.11526231370526e-06	4.07801715151773e-07
			7.76020045558775e-07	2.42374407390089e-07
			9.41020683618991e-07	4.27246408982387e-07
			9.48771852999672e-07	9.45937693516210e-07
			1.67027392705121e-06	3.34475256764779e-07
			8.98959957643057e-07	2.85880948990131e-07
			7.12278353836688e-07	3.88990450251418e-07
			8.69678732701193e-07	5.62438804121168e-07
			4.53853488498573e-07	2.99762114699915e-07
			1.36547425176519e-06	4.62444987676980e-07
			4.48566168782706e-07	2.51677998344489e-07
			4.61518734898888e-07	4.27143272446328e-07
			1.19587304100443e-06	8.03334612340424e-07
			4.63859154313834e-07	4.50891808536726e-07
			3.70276432200482e-07	3.58521029063434e-07
			1.01447793734400e-06	4.77279135307827e-07
			4.12493770492465e-07	7.51716540676153e-07
			6.32757100766069e-07	6.20832260623919e-07
			6.56727309861179e-07	5.94134110026285e-07
			2.59126822003990e-07	3.97763623334394e-07
			1.40060427336911e-06	9.18345436775701e-07
			3.35476773816955e-07	7.41160019588196e-07
			4.59957766281281e-07	3.04017733528428e-07
			1.55209392944789e-06	4.51958002795620e-07
			2.19973311350752e-07	3.07439610160570e-07
			8.70228440966792e-08	4.26710746951253e-07
			8.06282292970603e-07	1.44597787313352e-06
			7.20798438641923e-07	2.67393522948182e-07
			8.79082265296664e-07	5.26345595871833e-07
			4.55837759056788e-07	4.83219929079431e-07
			5.22206694504310e-07	6.89662551978588e-07
			2.24787049691139e-07	4.25011003897138e-07
			3.87445521903823e-07	3.96541591184369e-07
			1.54749871575747e-07	3.27639697295376e-07
			1.07840492402927e-06	5.68771075073296e-07
			1.62584629500792e-07	4.75069173326926e-07
			1.68207348986015e-07	3.59690751329825e-07
			1.19663099824696e-06	3.05254318788632e-07
			4.66899437932395e-07	2.85368834407067e-07
			5.34314398032500e-07	6.42095355056295e-07
			3.02616276283386e-07	4.09150521119074e-07
			6.44537884996969e-07	2.96416132767073e-07
			9.65461788770291e-07	7.52745866773249e-07
			1.05692963334542e-06	3.11214777636383e-07
			1.84809529717658e-06	6.19249264614877e-07
			8.33730290626111e-07	3.95786969500697e-07
			1.24514601457650e-06	3.55961741287102e-07
			2.74352687273596e-07	1.66394356964799e-07
			5.21091029840197e-07	7.98437354136737e-07
			4.06749622671929e-07	4.94425428200906e-07
			3.46660318737544e-07	3.21142818185280e-07
			6.52095086760797e-07	4.73201169687605e-07
			1.89230272592628e-06	4.89591925238334e-07
			8.44924611323812e-07	2.39080998366132e-07
			3.42284388162459e-07	6.58134035337522e-07
			6.72221623252203e-07	1.25831026078182e-06
			2.03325294460015e-07	2.50437393754790e-07
			5.14193799416719e-07	8.70965571001365e-07
			3.96965609703618e-07	5.40048240840795e-07
			9.96866460579036e-07	2.74193521728023e-07
			2.68986037962482e-07	2.11199784932120e-07
			8.79354940744261e-07	4.76691558872453e-07
			8.31914435342694e-07	4.26043432087057e-07
			1.95600817918102e-07	1.01648305619304e-06
			7.73755860592227e-07	6.36700255341883e-07
			5.57716880931825e-07	1.33637912429628e-06
			4.28218543474256e-07	3.48685992344757e-07
			4.14701197332476e-07	2.44677904314830e-07
			2.33197458347856e-07	5.24628407211945e-07
			3.75328723521977e-07	2.53148392265835e-07
			6.51559492696784e-07	3.90000339095693e-07
			2.14898156072440e-07	1.13661038702817e-07
			5.16662147009604e-07	6.12760619830593e-07
			1.81622431201024e-06	3.25453876955847e-07
			3.88919716330058e-07	6.73060833151260e-07
			1.07031108929793e-06	3.93746302699640e-07
			4.30411884570974e-07	4.98590098696063e-07
			3.51461919844647e-06	1.18689288446898e-06
			5.41000196580710e-07	1.26845965164043e-06
			9.28799312908404e-07	3.59870081825119e-07
			5.45581241183379e-07	7.04405036347209e-07
			1.58448394360560e-06	5.01272931103129e-07
			6.96707201725635e-07	3.80160307092748e-07
			9.23269429667112e-07	6.75294194025463e-07
			1.59408618461313e-06	6.84737455877825e-07
			1.58257231930674e-06	4.79251913053650e-07
			1.26609681820754e-06	9.11707063925316e-07
			4.10970143372306e-07	6.28311197604401e-07
			8.21078662997209e-07	5.47581481480362e-07
			8.75170966203322e-07	8.52129605185785e-07
			6.86216747426149e-07	2.72539662300185e-07
			1.41865794168915e-06	5.73516459344033e-07
			6.17893252108598e-07	3.35990440760459e-07
			3.51785220614370e-07	1.13020374434651e-06
			8.61698161873282e-07	5.31739579232074e-07
			6.68802846727331e-07	3.01894331594057e-07
			5.34061295594962e-07	1.07235979419148e-06
			8.73495750398623e-07	9.72237143229879e-07
			3.66826635070773e-07	3.43369488826303e-07
			8.60162834515214e-07	4.09171898621761e-07
			4.09439919958087e-07	6.10568055433505e-07
			5.90428096325894e-07	3.74680038173987e-07
			7.20754347427604e-07	4.27748942710573e-07
			1.62552135978691e-06	6.83699964561763e-07
			1.49050071736931e-06	1.33224294956260e-06
			2.73848824495399e-07	2.90712434001001e-07
			7.04664511662704e-07	5.26782652645423e-07
			5.27748404562649e-07	3.40172565510319e-07
			9.65262582748855e-07	5.91294734638794e-07
			2.36290917175589e-07	8.82912972903481e-07
			5.88446289103542e-07	5.15810150455858e-07
			4.50464651687282e-07	6.27869949447897e-07
			4.17400758381323e-07	1.06229353978075e-06
			5.61519389501060e-07	6.48621887998369e-07
			8.34806642563735e-07	1.27638435240954e-07
			9.14828597718302e-07	8.39178808929565e-07
			6.90826278463936e-07	1.08436326826206e-06
			1.03378583875967e-06	4.67379025620908e-07
			3.05047070042674e-07	1.39452608758559e-07
			4.49762702117533e-07	4.93230046479318e-07
			3.86664237806738e-07	5.84074641025397e-07
			1.35497610059117e-06	6.64944947414876e-07
			6.56049152589803e-07	1.62970420832945e-07
			7.08202897276810e-07	4.12989098907665e-07
			7.01734259712057e-07	5.27000178257042e-07
			9.41014812052317e-07	2.90488925455034e-07
			3.92695782578239e-07	5.73074878700593e-07
			3.10030037433493e-07	8.66723696727130e-07
			5.11879086139348e-07	3.55245687050661e-07
			8.55630939620616e-07	3.65617706168691e-07
			7.94117752193246e-07	1.15536192611501e-07
			5.34129758055374e-07	1.11763408748025e-06
			6.25924110541932e-07	9.18685878928615e-07
			2.07454849273994e-07	5.95768624351440e-07
			7.32635167275004e-07	6.36590785406407e-07
			1.39371140579297e-06	6.28786050790742e-07
			7.41433488058136e-07	6.14568858427949e-07
			8.82280186243252e-07	6.09394163606343e-07
			3.75125816097124e-07	1.10532480665133e-07
			4.91689503894070e-07	5.79968822303108e-07
			3.17922915890499e-07	4.66991072125630e-07
			4.34140873809099e-07	3.75844038355206e-07
			3.42143350681314e-07	6.96451631542406e-07
			5.93089688334083e-07	5.33712659644278e-07
			3.92283115013651e-07	3.71425028142143e-07
			2.27698730568653e-07	4.30327712145013e-07
			9.00056801837026e-07	7.92483886948762e-07
			1.44386722151522e-07	4.68950163319361e-07
			1.03269295024338e-06	2.39049766816678e-07
			5.78222707169416e-07	4.51678282204676e-07
			6.72234556515328e-07	7.18860186329226e-07
			4.36902161565268e-07	8.99996650487887e-07
			2.37907040131757e-07	2.23366692410130e-07
			4.62577356680957e-07	3.95412620580363e-07
			4.37968745173331e-07	5.27915091733595e-07
			2.67802858993600e-07	4.27240324460210e-07
			9.45075679712285e-07	4.08987058381884e-07
			3.41936035586812e-07	1.63250525847988e-07
			4.57863517502117e-07	2.60201468497563e-07
			2.10968945559305e-07	9.19102944980840e-07
			7.18734430652523e-07	9.69307470189185e-07
			1.78042693474558e-07	5.39167510978912e-07
			5.40335350061716e-07	2.14458822690888e-07
			4.32741724993167e-07	3.56284003990784e-07
			7.05116254022126e-07	9.81574182444402e-07
			1.34103591760922e-06	5.87378783979285e-07
			9.06615645590913e-07	5.90768975093447e-07
			8.46595379359198e-07	9.70313745582289e-07
			3.99062269674943e-07	1.13690718260368e-07
			5.22923472150780e-07	8.77589051117035e-07
			1.70435241834798e-07	4.27981938665796e-07
			7.75868646127601e-07	4.84491809645827e-07
			5.26535679553773e-07	7.90405214308048e-07
			7.01522240040748e-07	4.97811132636055e-07
			3.51197103503623e-07	8.69044658025449e-07
			3.49006980293790e-07	4.10455562565865e-07
			1.25103339485031e-06	7.70105820644110e-07
			6.12229508774947e-07	2.18402050072271e-07
			4.40710479220465e-07	5.54851317781875e-07
			9.77049148312778e-07	4.97944927749445e-07
			1.02023204660273e-06	6.38748403527737e-07
			4.65410823390670e-07	6.66691710839373e-07
			5.15096147174661e-07	5.73375117636392e-07
			1.04159392068329e-06	1.03994252400273e-06
			1.15622202189739e-06	5.01119005059295e-07
			1.20121399199180e-07	5.54603515598965e-07
			1.21851246611546e-06	7.69931152922586e-07
			8.43930079049716e-07	5.40690558401979e-07
			8.92049476732651e-07	9.26641509010480e-07
			8.59963487039095e-07	4.54673988822067e-07
			1.29198521119691e-07	5.56668446279851e-07
			4.81136731556586e-07	4.54005423005197e-07
			1.75207907225980e-06	9.00745138346178e-07
			8.81043092951773e-07	3.78313280451386e-07
			1.12759816654311e-06	3.82867073078559e-07
			3.04965630791496e-07	5.61861561556685e-07
			8.00265518246155e-07	7.78561942191378e-07
			1.21831663306852e-06	6.34211989988181e-07
			4.15874611840581e-07	9.54889636640209e-07
			3.20877184964104e-07	2.15783426122041e-07
			3.38797929896618e-07	6.15397080696314e-07
			1.42985972220886e-06	1.29293116009585e-06
			1.05300909293722e-06	2.73904790975209e-07
			8.75275479384863e-07	3.62100946289926e-07
			8.24125367144309e-08	2.76699288457099e-07
			9.79602414628715e-07	2.08809430118879e-07
			4.19279455379563e-07	5.54998462893812e-07
			9.93457336436161e-07	4.49217515833404e-07
			7.21977055915345e-07	3.18346964946866e-07
			2.96972509188521e-07	9.95454213198104e-08
			1.41818620185034e-06	4.32843135978190e-07
			4.17321954910685e-07	5.75302498614351e-07
			9.62268771171916e-07	3.60195810965872e-07
			6.69355009690465e-07	3.97691764236374e-07
			4.18693932569372e-07	2.86291736576192e-07
			8.17346093948613e-07	4.38198073428721e-07
			9.55474995228981e-07	3.66492158340337e-07
			5.73655816274616e-07	2.97654027399971e-07
			4.20567476843137e-07	4.08813589590068e-07
			5.97384713314565e-07	8.45095844246499e-07
			8.17047769274475e-07	7.44329975514252e-07
			5.89114432324219e-07	7.36651007985138e-07
			9.62270701247624e-07	6.37843658160164e-07
			1.37104803471695e-06	4.26441403064519e-07
			5.51413682902459e-07	8.35746756098437e-07
			8.29564579654097e-07	2.80719226923791e-06
			4.10513181891367e-07	3.84881000472467e-07
			2.62742155106931e-07	6.61234629463023e-07
			3.31687685677321e-07	3.51821671314953e-07
			2.60155657860126e-07	1.75050501387849e-06
			1.16356155235708e-06	5.39798584577999e-07
			7.35508502245818e-07	2.58154785302089e-07
			4.87323496784299e-07	3.38943106143840e-07
			8.15359226421810e-07	9.51373002045136e-07
			2.30698072144342e-06	6.22526360835212e-07
			2.65901012689076e-07	8.77680399777243e-07
			5.12597875394057e-07	4.93164188486879e-07
			7.67825209282322e-07	1.09684878012902e-06
			6.79460147082581e-07	9.68668989241055e-07
			4.01079178081477e-07	3.62119909105345e-07
			8.82600103925125e-07	2.95689823172245e-07
			8.39797373900656e-07	4.02337915135512e-07
			2.21324232032832e-07	2.39486311770324e-07
			2.93269044603856e-07	6.44975120008309e-07
			7.76488405730295e-07	2.92110899065170e-07
			1.07935126234175e-06	2.50264574300503e-07
			1.65476168259108e-07	5.03786499233700e-07
			5.35190917781354e-07	3.31823627108989e-07
			7.69896585918197e-08	4.01334257578261e-07
			5.39049962218378e-07	1.43527765501236e-06
			1.30722828790250e-07	2.54699749504134e-07
			1.90799116381675e-07	2.85092373496535e-07
			1.24091096740107e-06	4.63630905835153e-07
			6.56678215112338e-07	7.65274848357588e-07
			4.12405435159343e-07	6.43419501035104e-07
			6.23801893882369e-07	7.90847404316867e-07
			1.06688790804866e-06	5.04575155744002e-07
			9.31580892845822e-07	4.95125405989100e-07
			8.00023707611487e-07	4.28568304471875e-07
			3.07059217990313e-07	7.01296836562259e-07
			3.71166985976516e-07	2.64300381245510e-07
			7.71691406468212e-07	1.02278166228133e-06
			5.17565847151615e-07	4.06380731891713e-07
			3.25861988821373e-07	5.40133757693694e-07
			5.13293700206213e-07	3.80844046826166e-07
			4.23597648502646e-07	2.52786217419471e-07
			5.35064124584829e-07	3.53572794951494e-07
			3.02563619927199e-07	6.25298966998381e-07
			5.58340722213155e-07	6.59942638820346e-07
			4.28629310098581e-07	7.08102881985527e-07
			5.16295954564252e-07	2.30000220310089e-07
			3.26727215982701e-07	4.55721397639305e-07
			1.87224456857580e-06	1.60879362893116e-06
			1.55130283859949e-06	5.61158196487059e-07
			3.26664223090073e-07	3.65177369393139e-07
			1.41529059352998e-06	5.70643089438820e-07
			6.47779022535975e-07	4.47198657758424e-07
			3.44676646380214e-07	9.17700788494111e-07
			7.55450354088226e-07	8.65518756806446e-07
			9.33178576945166e-07	2.02608850510876e-06
			7.03626300014592e-07	1.82318471868621e-07
			6.41024429629060e-07	8.19824731994101e-07
			3.27026795727906e-07	7.33553273337370e-07
			1.00980161213631e-06	2.03807513438501e-06
			7.25063958761780e-07	6.07363456207878e-07
			4.21442222927881e-07	4.01100098874652e-07
			2.26679000491526e-07	2.29760152338195e-07
			1.02753417914535e-07	7.34904195929096e-07
			1.40907635517812e-07	4.80327488809560e-07
			3.76038030580837e-07	2.95651121526152e-07
			9.33897287249008e-07	9.38759307425327e-07
			2.31863841748198e-07	4.23212909978797e-07
			1.34593656189572e-06	5.33043167729370e-07
			3.29315984012400e-07	2.00881753924675e-07
			6.19228847729882e-07	1.32907614604723e-06
			8.19725463057653e-07	1.24219365952801e-07
			1.01536191007755e-06	6.33934619198645e-07
			2.66284736570448e-07	1.05457483452784e-06
			1.00359849389490e-06	4.02074991093218e-07
			1.22797372283245e-06	3.53099789131644e-07
			8.58424116806749e-07	4.51392461445389e-07
			9.50726058581111e-07	5.52355987045604e-07
			5.19732359560242e-07	2.47868943164266e-06
			5.93949350028787e-07	3.52414232179621e-07
			5.88777708028374e-07	6.85599924689523e-07
			1.13347976985736e-06	8.13722669356652e-07
			5.56510282275158e-07	5.35622552568900e-07
			1.31056684457739e-06	1.08675043083858e-06
			8.12008686356860e-07	1.10440134214524e-06
			7.77221510436168e-07	8.09763179696446e-07
			5.55977535583491e-07	4.06134665757083e-07
			7.77105621262616e-07	3.45267866653869e-07
			3.05226736333985e-07	4.51403052210249e-07
			6.06566064753814e-07	2.69724147512738e-07
			5.60261461793010e-07	1.30913476820108e-06
			2.64774350246411e-07	1.10529352529248e-06
			9.26262606558309e-07	5.51383063148650e-07
			5.38257990971533e-07	7.07872626571340e-07
			1.81685671885411e-07	3.02807004222538e-07
			6.30089034879900e-07	3.02407308996964e-07
			7.30822441736285e-07	2.25185981417086e-07
			4.12336540967589e-07	4.68588915601127e-07
			3.80089716319656e-07	4.53493738149683e-07
			7.27219112408193e-07	1.00166698874097e-06
			4.57290911440995e-07	5.56281658696666e-07
			6.51530672391573e-07	3.72183542300106e-07
			3.74355230427536e-07	9.94519758959129e-07
			9.90290046880720e-07	5.62395786062325e-07
			5.17633089757384e-07	5.43778275334109e-06
			7.32255934865286e-07	1.30504261246058e-06
			4.97562600626063e-07	6.67493185554515e-07
			9.08934420496902e-07	5.16210242068662e-07
			8.74621628960057e-07	9.61084750753907e-07
			7.14267130316931e-07	4.77303484660041e-07
			2.08007372880440e-07	2.11873136126628e-07
			3.12614413110218e-07	4.60212728177862e-07
			3.20725632444378e-07	1.20007833186302e-06
			3.32783943067048e-07	4.90019748210536e-07
			2.84285001453155e-07	8.30376417503865e-07
			5.86012375425776e-07	7.51727401423065e-07
			7.36031500834771e-07	6.84487874097942e-07
			9.13798580270149e-07	7.04458164786299e-07
			9.03317953964389e-07	2.31834981964599e-07
			1.20993975086446e-07	5.30928775307640e-07
			1.16402869418005e-06	7.17458248614094e-07
			9.50642565779977e-07	1.09639945611397e-06
			5.00990672554234e-07	5.48030308218578e-07
			5.15727285298067e-07	9.55923372529148e-07
			4.83841928166810e-07	2.00881248581192e-07
			9.59122562774818e-07	1.98673715734453e-07
			6.23846885222566e-07	3.76135098760233e-07
			4.67166187686569e-07	6.48342347589936e-07
			1.09681703464237e-07	3.31737066506552e-07
			2.28186187587131e-07	6.35108355888653e-08
			4.92156214383401e-07	7.16953465636983e-07
			9.79433394615703e-07	3.68622936031173e-07
			4.05319559167991e-07	1.19962569064355e-06
			1.52872748683857e-06	4.91155577888817e-07
			8.53576056988553e-07	5.14671469120244e-07
			1.39124963796165e-06	7.59260571769833e-07
			7.44813333751318e-07	4.77896528961750e-07
			1.70171152994138e-06	6.43656119608916e-07
			1.42831735828019e-08	7.39469118114060e-07
			5.77585662479597e-07	1.11925744625223e-06
			9.30017336084987e-07	2.61080415496798e-07
			6.06920426879771e-07	4.37648956749144e-07
			7.60029906977511e-07	6.05561233095231e-07
			1.37608127276701e-06	5.04770190005234e-07
			4.94865519176098e-07	2.09907793370332e-07
			9.37409711518506e-07	1.08097386036284e-06
			2.00884074086375e-06	3.94311113883621e-07
			5.56185581002148e-07	2.96555655395084e-07
			3.59103681406755e-07	1.29103895568036e-06
			7.90780682452136e-07	4.33381644615296e-07
			4.09235794239291e-07	1.05612288543297e-06
			7.69672840180764e-07	1.49198046757398e-06
			6.47255692653599e-07	6.00195694619172e-07
			6.44109809703680e-07	1.74493399332084e-06
			2.41510393195671e-07	2.79510856106698e-07
			1.80456348320207e-06	1.14885322594963e-06
			9.19390793907941e-07	7.87560191280447e-07
			1.22651153004581e-06	3.82724416200183e-06
			1.02684857293709e-06	1.41515299200278e-07
			1.08880776857768e-07	5.98961811963494e-07
			5.64945565697339e-07	8.78636692370539e-07
			2.76133523190416e-06	8.07914891414625e-07
			1.29740041572880e-07	3.33572230088140e-07
			1.19457877763401e-06	8.34632406012980e-08
			8.69028419835504e-07	1.41180065934636e-06
			8.82248046539680e-07	4.13363778178938e-07
			5.66248587385118e-07	2.39487506261593e-07
			6.75040127489590e-07	3.33257106777985e-07
			3.26873986406469e-07	3.23202060190523e-07
			9.97788447143317e-07	3.03444759164085e-07
			7.65266931368605e-07	5.93350662247302e-07
			1.11691552297566e-06	8.80034495933475e-07
			3.95762180146491e-07	5.28242571752684e-07
			1.05193756716800e-06	5.04036183203159e-07
			8.80653177251024e-07	4.24226089365734e-07
			5.88385959334064e-07	6.67819293050899e-07
			6.82704461453742e-07	6.05469212389183e-07
			4.04665036448407e-07	4.74191957477758e-07
			6.86380098407948e-07	2.87161009029602e-07
			3.52753516372500e-07	4.45577826063061e-07
			9.00764393363399e-07	1.11453759594621e-06
			7.06413787811119e-07	2.67230328843615e-07
			8.30470920342215e-07	8.35915103313730e-07
			1.26586648439698e-06	1.79079813861789e-07
			6.33961939688696e-08	1.47888075464111e-06
			1.87065191774659e-06	1.08343798462543e-06
			1.34365462401729e-06	4.27486890037599e-07
			1.14473966348642e-06	2.49008116522257e-06
			2.42258072997817e-07	1.39522982222124e-06
			1.39945426175232e-06	3.94421251396351e-07
			3.16917814721119e-07	4.95242770246304e-07
			7.49693047356880e-07	1.19563401012107e-06
			7.87456506321342e-07	9.37256003766787e-07
			8.97169331374194e-07	9.61275694843944e-07
			8.38851614277335e-07	8.25355011327560e-07
			3.40938357586767e-07	1.11869799841410e-06
			3.27287162740780e-07	5.46392570922359e-07
			1.20621003921550e-06	6.61382140526297e-07
			4.52463858855579e-07	5.43864835780822e-07
			1.70075099676899e-07	1.25478876348090e-07
			1.15579934147553e-06	4.84138169034233e-07
			6.72351874784771e-07	7.69433927830907e-07
			8.06567960788373e-07	7.89418868525368e-07
			6.56589513850298e-07	1.32343744050126e-06
			1.05625469623007e-06	5.80442540232603e-07
			9.32860755951682e-07	2.41247224008771e-07
			2.78429817297008e-07	7.91493963832135e-07
			3.90374671834658e-07	1.44801931496256e-06
			8.61683141231949e-07	1.14810613994082e-06
			8.08980610214705e-07	1.61956920760714e-06
			8.63616520424707e-07	6.27704258424683e-07
			8.12926454575661e-07	2.12336658276250e-07
			5.88119582439883e-07	6.46412818285406e-07
			4.98841074169567e-07	9.56430771849550e-07
			8.27379057071496e-07	4.54521416356026e-07
			1.22607819968848e-06	9.20197502256719e-07
			8.53444635293205e-07	1.01450458942313e-06
			7.66891032622994e-07	8.22999107618042e-07
			1.04514452699679e-06	3.88587365455523e-07
			2.13914079646341e-07	1.28695556204961e-07
			1.06711229905737e-06	9.34519205697550e-07
			4.67254155594067e-07	9.42767188579840e-07
			7.87689812674320e-07	7.93091281163428e-07
			6.04282076168818e-07	1.27388068363560e-06
			2.70099688819828e-07	5.38477126969516e-07
			7.90139950080038e-07	7.65058717894869e-07
			1.62704337668525e-07	1.12229950949038e-06
			6.89084441955098e-07	3.63402546924670e-07
			7.83354756256681e-07	5.51603923973148e-07
			7.44677650758798e-07	1.61051216449350e-07
			1.19185780516097e-06	9.26242917562908e-07
			8.43938468481744e-07	8.31316575382310e-07
			6.05775790262710e-07	5.86088072942171e-07
			4.72129951829811e-07	1.10988759447105e-06
			3.26175358226190e-07	8.69812456611284e-07
			7.99339316560135e-07	1.33719205756485e-06
			8.42010571669575e-07	1.25411659811350e-06
			3.13293114431321e-07	5.78756592365641e-07
			1.93082141746183e-07	6.16327983138705e-07
			2.81484192159477e-07	3.91593195671621e-07
			6.69259882206932e-07	8.76305490472370e-07
			1.34282918466010e-06	6.83778862176065e-07
			3.74342522372976e-07	5.58996118427494e-07
			9.34317213876856e-07	7.74646093036978e-07
			5.56037860966607e-07	4.65713544633898e-07
			4.78349513976620e-07	3.68384737362337e-07
			5.78763522306018e-07	4.08453056908895e-07
			5.16751856034641e-07	2.27102771037601e-06
			2.40432098995637e-06	3.06098458933582e-07
			6.36828233640634e-07	5.95350584439801e-07
			9.73343589528673e-07	4.09338738041418e-07
			3.27823584325973e-07	6.13822344848625e-07
			8.39183741563336e-07	6.23692136087379e-07
			4.18429355468432e-07	1.26377019405808e-06
			4.45060311922646e-07	8.45450923684251e-07
			4.48046843695903e-07	1.39812053055190e-07
			1.40947751926037e-06	1.33923470978645e-06
			2.18695128109817e-07	4.77794349872602e-07
			6.64784864837458e-07	1.14565111094296e-06
			2.79229665339135e-07	7.22601655043910e-07
			6.34442918609637e-07	8.98994166627392e-07
			7.76110402220199e-07	1.59799400704351e-07
			4.96421766569214e-07	6.52802705588429e-07
			1.25095908017079e-06	6.22075766643666e-07

## Sheet: Figure 2d,e
Figure 2	d + e	widefield
P_n of young HSCs		P_n of old HSCs		P_n of old with CASIN HSCs
Cdc42		Cdc42		Cdc42
8.10996219499652e-07		3.98143917078753e-07		2.23071149344733e-06
9.01890670370401e-07		1.99642719423152e-07		6.00596520119974e-07
1.46520126695882e-06		2.07345371934938e-07		1.65881763173046e-06
1.19134972327688e-06		8.45831677335582e-07		2.34505017072513e-06
7.02592309383104e-07		1.32834254402945e-07		4.17991779816297e-07
1.51073249834490e-06		4.03225144542307e-07		1.15556968699677e-06
1.77980234335393e-06		4.96162541315184e-07		8.36521848520180e-07
3.90810603113324e-07		1.08453341615435e-06		1.28398055646131e-06
1.79729957545611e-06		5.06642810285749e-07		1.41443021815975e-06
6.01196995775310e-07		2.09093489866103e-07		1.49200566303354e-06
5.16291577766644e-08		6.99920089856572e-07		4.12510005175888e-07
6.22798464177474e-07		6.43005315528126e-07		1.40109220014059e-06
1.38212577334589e-06		1.22024576095832e-06		9.76577656313619e-07
8.16767941384616e-07		9.96014738259186e-07		4.91311459915482e-07
8.20656285919087e-07		3.96406646179501e-07		7.58061451493865e-07
6.34392485909144e-07		1.14637528410082e-07		8.65531234731481e-07
7.95450630213585e-07		1.89679131522356e-07		2.27806745286447e-07
1.06714996776063e-06		8.16423589998728e-07		1.20708008075797e-06
1.75632881066687e-06		6.28086893942518e-07		6.67274630283767e-07
8.70887320015650e-07		5.28316156443847e-07		1.25990466514145e-06
1.07255768429454e-06		3.24398730011291e-07		1.04943607125087e-06
1.52717257637850e-06		2.68682620285311e-07		2.74235305399791e-07
1.60255785549009e-06		2.91389215788536e-07		2.40915879984398e-07
4.13525335491488e-07		6.72038577079589e-07		2.00081517036790e-06
1.02798653792697e-06		4.71414494951424e-07		2.60771673635279e-07
5.04072632252507e-07		1.27980812375378e-06		1.10884454112453e-06
1.44343333702959e-06		7.25774068714878e-07		1.08146329304787e-06
2.17808330953952e-07		9.43181429094196e-07		1.06974586011864e-06
7.61707247390946e-07		9.88585068362528e-07		4.77707215874615e-07
8.13166076486077e-07		5.44431090005193e-07		9.32221106526932e-07
8.26049160065352e-07		8.59806466823743e-07		3.11924920981190e-07
4.09168422453856e-07		4.17072831694738e-07		8.96252443408967e-07
6.76854926853328e-07		2.57604377122901e-07		6.71721703577942e-07
6.26493196971817e-07		4.01610821238007e-07		1.31854079103374e-06
6.62303102065601e-07		1.10725361081162e-06		2.48511453267867e-06
5.45709399475790e-07		1.20761165312073e-06		4.61672804248023e-07
1.01136886492825e-06		1.34598566243405e-07		9.81364581810206e-07
3.03147426957173e-07		4.68289706275396e-07		1.32772534299726e-06
4.05854367145532e-07		1.65419686332707e-07		6.95689828324421e-07
1.65323542043125e-06		1.69409515092656e-06		2.91702557319218e-07
1.69719118728181e-07		3.57067880647489e-07		9.32209103519311e-07
9.46816789115890e-07		1.02198930042725e-06		1.53204568817893e-06
4.40658594035586e-07		5.68315571293034e-07		9.83617148771138e-07
7.44632470983220e-07		8.32354448480652e-07		8.52109527573166e-07
3.47198839028572e-07		1.95927448919128e-06		8.85146273772987e-07
1.21447184761162e-06		2.97724952945233e-07		4.23019956241052e-07
2.23488345650329e-06		7.22440514230310e-07		9.17702590767519e-07
1.18369945450731e-06		1.09214186282499e-06		1.28731721250452e-06
9.86336636916658e-07		1.37177218484727e-07		7.67957253185851e-07
3.43593421305813e-06		2.86839181967237e-07		1.73762274189193e-06
1.18942135581957e-06		1.73959939620528e-07		1.47636111403207e-06
4.58763484170933e-07		3.80777492897343e-07		7.13663171749153e-07
1.79340496366796e-06		1.19682260060706e-06		2.04742282669378e-07
4.16343898415410e-07		5.81793677038725e-07		6.69293223317442e-07
1.15644340968581e-07		7.54652484899483e-07		4.15190562247826e-07
9.72429800189535e-07		1.89196607740211e-06		1.58732269403397e-07
6.77790563128770e-07		6.56449372663162e-07		4.85128628257203e-07
3.79752670656649e-07		6.87336129125196e-07		6.99095921090715e-07
4.06964732723979e-07		3.06368728896926e-07		1.03905119400782e-06
3.12119521451145e-07		5.03884232524668e-07		6.40982685342899e-07
9.16315535402773e-07		3.09286890087749e-07		1.25638932820644e-06
5.40178878357952e-07		2.89649327806531e-07		4.57962013652017e-07
2.20049945638601e-07		1.59687009325715e-06		6.51792583870001e-07
7.38773335678993e-07		1.29461067518754e-06		3.90582521226872e-07
1.39681083255038e-06		8.55681927717579e-07		1.81488364047188e-06
2.02417468783428e-06		8.19391754326522e-07		1.08965641653132e-06
9.18611236015041e-07		7.78465163554914e-07		5.82255573957725e-07
5.32664392387935e-07		1.37588663839675e-06		1.16098832326204e-06
1.01227730633025e-06		8.71289269628494e-07		4.53100269073068e-07
1.70017347870232e-06		3.10074003672880e-07		6.41875502951714e-07
3.13567687666450e-07		7.75301770718360e-07		1.21104547352802e-06
7.24415436224276e-07		5.68927596519284e-07		3.82132558101895e-07
1.37476644653592e-06		7.03317283075014e-07		5.03251350371799e-07
9.98847800651497e-07		7.54593089639420e-07		7.35118657365716e-07
1.03116631010549e-06		2.99529522557913e-07		1.12895345455243e-06
2.70861439916234e-07		3.84921603645668e-07		6.84646184697623e-07
7.79371802097912e-07		5.92837209490626e-07		1.37744878706219e-06
2.35721464504458e-06		5.56509568104093e-07		1.31973942787034e-06
1.12063734483093e-06		2.95330474427739e-07		1.52008457138892e-06
3.04556275524842e-07		1.21110910296456e-06		1.50334474124823e-06
3.74105905997028e-07		9.80201763477537e-07		3.72377269658685e-07
1.49203952579669e-06		7.68339180507601e-07		7.93783447255301e-07
5.84640967558724e-07		1.06771946771636e-06		6.95088928596917e-07
5.13603151017174e-07		2.47182710123895e-07		5.45862608388583e-07
3.74457388751976e-07		9.43834008039467e-07		1.13624915202081e-06
1.37345643026360e-06		6.94885490900638e-07		5.05825968260211e-07
5.70416765658798e-07		7.66764372894796e-07		1.11219565444697e-06
1.51339353545426e-07		3.15422407836742e-07		2.02906034256171e-07
1.77821841440064e-06		1.06485678334712e-06		1.37115740380100e-06
1.23130087085929e-06		1.18561643044265e-06		3.40487747869071e-07
1.99549371875831e-06		8.99461591480347e-07		7.31369525772708e-07
5.19990852985427e-07		6.99474602237486e-07		1.11453954857043e-06
		5.25423817060238e-07		7.15190265947236e-07
		2.95254196537743e-07		4.62410699064737e-07
		4.39277187272014e-07		1.02973804407705e-06
		1.02638406789688e-06		5.95633870831447e-07
		1.05731286302467e-06
		5.22556099488922e-07

## Sheet: Figure 2g
Figure 2	g	widefield
P_n of young HSCs				d_nucleus young HSCs			P_n of old HSCs				d_nucleus old HSCs
Cdc42	Tubulin	DAPI					Cdc42	Tubulin	DAPI
1.25577516969640e-06	3.12266679631710e-07	1.04840709419829e-06		12.7268998096481			5.69421817328340e-07	1.14971890078753e-06	2.21251687638288e-07		2.08931432207488
1.00319847572402e-06	4.32211071334786e-07	6.10487195239030e-07		8.15776460767395			3.25895591974547e-07	8.56649750068968e-07	3.04831478363890e-07		4.12669039088476
1.33589204276329e-06	3.35994162581563e-07	5.35190528442310e-07		6.83220757401544			8.45563221399458e-07	4.82188033663459e-07	2.87304910802952e-07		4.71081049316498
2.50930145929894e-06	5.85939755477456e-07	6.29250092123794e-07		9.90713882878202			5.39574061613435e-07	4.89828073237356e-07	3.12178298643148e-07		3.97204802685240
5.29953882017601e-07	2.65851125522842e-07	6.34917217101565e-07		7.51301530562972			3.74701369393426e-07	3.70249807433944e-07	4.30162100152964e-07		3.12298742340247
9.43574830871555e-07	5.38133971990418e-07	5.79837814229200e-07		4.61484964662446			6.58460018161219e-07	3.38736879797314e-07	3.19371276616489e-07		7.01224239824966
9.74006922430402e-07	2.42631526748015e-06	1.15811104686169e-06		12.8250216606156			1.27720144271484e-06	5.00332030280947e-07	8.77561346620056e-07		8.64521300459311
9.48008026932182e-07	8.36737412225953e-07	6.84770725519086e-07		10.1878632017096			6.13364805292414e-07	5.46528610767558e-07	2.19355290960648e-07		1.16441688576466
1.61493489579400e-06	3.69613292272600e-07	1.01159710921983e-06		11.3673970004009			8.10696394427570e-07	2.84035648288355e-07	3.00440142415624e-07		5.76008591071378
1.08027081386911e-06	5.20958003269295e-07	3.19900329591715e-07		2.16132115990586			2.65286850945279e-07	3.70011230500391e-07	5.41772476464387e-07		6.01622970284024
4.64307102955679e-07	5.50829284679571e-07	2.96819202749162e-07		4.12673337696857			5.38654076239703e-07	1.08589855303832e-07	2.84958984486244e-07		5.48546918237475
8.10584341861192e-07	5.44698473302186e-07	1.06605234296352e-07		2.33704340599861			3.52342075349246e-07	3.80103417230252e-07	5.56487768670604e-07		5.81126060948629
2.62937252657963e-06	1.49276494918004e-06	1.29424158971242e-06		17.3981657303048			1.02026393403599e-06	9.51309173986774e-07	9.52811408134725e-07		8.20999443169941
9.84017230656056e-07	2.75422881833333e-07	4.98862299626808e-07		7.55279242155709			1.53207017039435e-07	5.20153642295510e-07	5.01355269548135e-07		4.37406194815811
1.22079856718343e-06	9.57139620761435e-07	3.70127581235476e-07		6.75778167009390			3.93133649393582e-07	8.37540151604351e-07	3.95663945389763e-07		6.27051492597900
2.46252055732679e-07	2.15349139799563e-07	3.47909165128910e-07		2.23659661893828			2.10822321477024e-07	8.20279096054113e-07	2.48277830649267e-07		3.93109597054977
1.57151865196807e-06	8.12167049080482e-07	1.32770398850067e-06		15.1641810627531			2.16614810981068e-07	4.44159035330129e-07	3.03109072842483e-07		3.84618302596278
2.07249663973137e-06	8.82959126376801e-07	4.71542456468644e-07		8.29647218651163			4.32159257219092e-07	4.48144841266835e-07	2.50144476750098e-07		2.60146655284606
1.05644636196503e-06	3.26868122579368e-07	4.24823152315908e-07		3.78830062861291			7.03701970170136e-07	2.75386790984927e-07	5.40509071672496e-07		5.11157812622647
6.04933925418943e-07	6.19706881688388e-07	1.44690707329868e-07		3.44641668421326			2.62240656505092e-07	4.55131813998844e-07	2.51131353376838e-07		3.06410100229667
3.42675362245631e-07	3.55927857221176e-07	5.03333957354022e-07		4.20255333982361			5.16853639752161e-07	2.24381876340743e-07	4.51698210912636e-07		2.72673201068006
1.59152567349962e-07	4.60545846510718e-07	1.93475201940632e-07		1.06837683708765			4.93942235674138e-07	9.75514538744755e-07	6.22772075201626e-07		12.7613812300044
6.51881524743728e-07	3.08807855104202e-07	4.16691874971356e-07		4.40473870687867			7.95559275445457e-07	3.44798056987730e-07	3.70903298373179e-07		3.07607897376506
1.33000471284617e-06	7.94367926314292e-07	3.05704425729165e-07		4.75780135868692			3.79209996286756e-07	8.38059538982430e-07	1.71957575663688e-07		1.24267106655035
7.15772725692369e-07	2.77717609831454e-07	3.91186865690215e-07		3.64963385689341			3.65823138778388e-07	3.92185471858200e-07	6.04540214686080e-07		5.22182488645528
2.03294423319990e-06	1.23296784280102e-06	1.39579430324906e-06		16.3475545851198			3.18584273991938e-07	5.93493078147053e-07	5.04660512611617e-07		4.39945252710519
6.76564987267662e-07	4.47707752930044e-07	2.68036707586582e-07		5.18591426272779			3.07698145697771e-07	7.10607076693666e-07	6.14202733193485e-07		5.60400001437461
1.58091258256056e-07	1.06859061817823e-06	7.53672468103456e-07		7.59659276792800			8.51044962603767e-07	5.17853028252310e-07	1.87569300995650e-07		4.79835597792204
1.07939769538368e-06	4.49720035477164e-07	6.33330209146952e-07		7.33711851085496			1.00201426294333e-06	5.78862259616484e-07	2.09744750765037e-07		5.28016956598498
2.28549856462702e-07	4.70421207561198e-07	5.13833520457224e-07		5.64040479480518			1.08362090167491e-06	1.08583232664498e-06	4.57697815566994e-07		1.90854272717502
1.09053480330854e-06	5.50570151608358e-07	6.25372740229236e-07		8.73632547816618			2.38537807754622e-06	6.12382734951742e-07	1.03331832895991e-06		13.8717184881247
4.96513591466266e-07	2.51940083754205e-06	3.06388874263258e-07		4.18270500979730			1.57035076297541e-06	4.61280316567684e-07	2.82443987209298e-07		6.01048803093376
4.23558647571664e-07	2.40813731433914e-07	6.60875450475205e-07		4.87594434627181			2.35303033612681e-07	4.62976417320443e-07	4.03100948730234e-07		1.97723748777472
9.19756147308605e-07	4.64976247168008e-07	1.58363236957360e-07		3.44520914051987			5.04801942448150e-07	5.05464165001706e-07	2.25212146253083e-07		1.32574544782940
1.53734498471584e-07	6.08724397041303e-07	4.80536367420137e-07		2.86367331096516			5.78442823084482e-07	3.83517920873635e-07	5.74122321190006e-07		7.04508638731108
2.50221009477457e-07	5.62168939124253e-07	4.32587066315621e-07		3.14698763284627			4.91958939518149e-07	3.50357543163675e-07	1.74808859414254e-07		3.80120329809665
2.84739664831698e-07	6.37487953929834e-07	5.49676296978235e-07		5.92170386971025			2.14313114963111e-07	4.96363034260567e-07	1.83266090182818e-07		3.21363413933346
5.44421037912430e-07	3.04702710666825e-07	1.90068184831822e-07		3.90109741288736			3.15973053521515e-07	2.92657126685376e-07	3.56964903859266e-07		1.48683532761018
8.18721024224886e-07	7.09826258156441e-07	3.59136465346712e-07		5.44716323557163			5.67532160151634e-07	2.63339986019987e-07	1.37097872718239e-07		2.11946207780391
9.66546294822407e-07	4.93305910377327e-07	8.92858364514170e-07		9.37526989713616			1.03493208446859e-07	2.87024427533139e-07	4.28734000643066e-07		3.06702649275611
6.13779174344868e-07	1.41812816158044e-07	2.78603716905822e-07		1.91600864057801			5.36692007781414e-07	4.53714272263545e-07	5.22140936165554e-07		5.54943866118762
9.52111325710911e-07	8.80244137467355e-07	2.91435345809509e-07		4.42021288276153			4.33477161845560e-07	1.62599493132461e-07	2.69816056148558e-07		2.75707294222403
6.68013304168957e-07	3.27539133933632e-07	4.70623205300614e-07		7.37275784592606			5.23695803830141e-07	7.00537893568284e-07	2.54216043695593e-07		3.33917158567888
1.77083127914676e-06	1.18612502316866e-06	9.71937803286410e-07		13.8622031255313			4.10027759770886e-07	4.27519835529648e-07	3.07303488453800e-07		3.55392417690839
7.85141194542531e-07	9.07056099921703e-07	4.21744511323297e-07		9.00970506434228			2.38239412772370e-07	1.34942091016946e-07	2.29908364083054e-07		2.80449161190379
1.57237658920431e-06	7.20774350343410e-07	7.13167110145943e-07		8.35874538023947			5.37048973299935e-07	5.79048579906813e-07	5.56049802627935e-07		6.36763062675656
2.33148118882642e-06	1.15290479769141e-06	7.23835165058576e-07		12.1008610719841			1.11430883782479e-06	3.42806884093823e-07	4.90630987002012e-07		7.70169169319988
9.03047766997508e-07	6.46649241154149e-07	5.65260289768247e-07		4.85916925107464			6.79367762549225e-07	3.66247974947182e-07	2.76332029305638e-07		3.48113189327228
5.96372411224148e-07	9.03430906842501e-07	2.87791844194523e-07		0.984658247733109			6.10459148747246e-07	5.53083779921394e-07	1.48479516802427e-07		2.06648445911188
1.25399132140443e-06	1.63366238885165e-06	5.79821011931259e-07		13.0752247429499			3.09968264422563e-06	4.21176306584715e-07	7.04282589691461e-07		9.75853008617643
6.42394271003546e-07	4.15491996741638e-07	5.23325115399581e-07		4.43985994394318			1.24228035859416e-07	5.93965787973902e-07	2.83876309760383e-07		7.25442503963284
1.69585302261486e-06	1.66073140002527e-06	3.31021920114325e-07		9.34898294734392			6.06463821583181e-07	3.71962641244898e-07	4.19128388974254e-07		3.70144158318265
2.04413354629933e-06	3.20441662719241e-07	6.17489947268236e-07		7.00390854769549			4.70393593862264e-07	1.40126367166199e-07	3.74304950537899e-07		2.85861851602163
1.16916700316296e-06	1.13880593300466e-06	6.76465661758013e-07		7.73796330453904			4.66557450446754e-07	6.38846756793732e-07	1.77402845837159e-07		4.41767452105794
9.31112284112667e-07	9.92514964420577e-07	5.96940010785003e-07		6.39035716398989			5.06240175757822e-07	8.80487586109794e-07	2.55513659937584e-07		7.08898827920652
1.90532094865373e-06	9.28156294194478e-07	2.43830237236578e-06		22.6621253523695			9.18911889149990e-07	1.69472042454744e-06	1.76171968635816e-07		6.80933544000779
9.76981587315285e-07	7.96993039174636e-07	8.14358822735603e-07		10.0004928852503			7.51729145476013e-07	8.13541719360224e-07	1.77988135043852e-07		5.32802471352313
3.26469085529220e-07	3.73252046556760e-07	5.44973400325885e-07		5.38562826745171			4.55195207329947e-07	2.55627873349860e-07	4.16105339191361e-07		6.81237220202012
2.28479924899997e-07	8.19475567483009e-07	1.32029165146538e-07		1.40055065486787			7.32818721965200e-07	9.55747496151549e-07	2.60257528444097e-07		3.06601920587972
6.39768079986764e-07	7.87963000823723e-07	2.83122661709373e-07		6.86633629245090			3.47094519231422e-07	1.57235772692310e-07	1.39317245327519e-07		0.342618189608916
1.70092340732524e-06	2.69208901687462e-06	2.05874121585773e-06		23.3949527428264			3.88796509482200e-07	8.01298694115689e-07	1.26949735847379e-07		3.61536415327128
4.05699169716442e-07	3.16190277419401e-07	6.42145293734503e-07		3.65292882111552			7.46728559212542e-07	3.61439891273526e-07	1.92869594016497e-07		3.33274113561997
6.59662149842488e-07	8.69566141021753e-07	8.16582305458657e-07		10.0519791171001			2.70544922344033e-07	6.81972672681112e-07	3.48309125764460e-07		3.71386296120239
1.45556839495819e-06	1.41653270259108e-06	4.53796884885911e-07		7.52169709658971			4.83638156143316e-07	2.58028990134614e-07	2.43318792012501e-07		2.51554733769840
1.88718007406749e-06	2.66462128834877e-07	2.29194627343482e-07		4.92219888214970			2.01125718596062e-07	2.33035850703346e-07	4.33420381099559e-07		4.29029841685702
2.78310562641290e-07	3.19059093016985e-07	2.64615632716239e-07		2.29515669597053			8.94088496867613e-07	8.22872236074343e-07	6.22298109611112e-07		4.21056841040034
1.69359157448500e-07	3.69317242528907e-07	3.98195162173060e-07		2.69622686601415			2.20688207575121e-07	2.07280215287237e-07	2.46138001903424e-07		3.60664337954004
1.59494882961212e-06	8.63918779867777e-07	6.62835416619363e-07		10.5242550479499			2.66281965136800e-07	4.98788033946680e-07	3.93211260019551e-07		4.11548037463414
7.54928320916996e-07	2.60003309839550e-07	1.43292172041829e-07		3.09330158400992			4.21283653900780e-07	5.95850515524509e-07	2.71916652357697e-07		2.02479624148638
7.72179057131854e-07	1.07741282656537e-06	1.28401816134091e-07		4.10114103201683			7.20327185734158e-07	3.92138574119844e-07	3.17104528600240e-07		2.76923568009640
4.43089956037786e-07	2.44535064072438e-07	2.13324800099408e-07		2.86131903727449			7.43636028894820e-07	4.40423188076304e-07	3.93574880904857e-07		5.16426877738571
2.26526950191541e-06	1.27373256691520e-06	1.00744344038339e-06		13.3469532211397			2.78132154712993e-07	3.03800286814635e-07	5.12698689487853e-07		3.54053222533447
3.37147543433203e-07	1.04062213605401e-06	4.18879899757810e-07		6.49554660630350			7.75636636980982e-07	5.86839287492223e-07	6.78880586902997e-07		10.2977408954618
1.63031192926918e-06	5.26018378853732e-07	4.29899718831379e-07		5.97332764963042			5.07742270939432e-07	2.47234217587956e-07	2.78264642985729e-07		2.74337987084015
1.99961782748896e-06	1.50498710622381e-06	5.77895374008323e-07		10.9450101495870			8.46335580073911e-07	4.67395073017484e-07	5.63669868284516e-07		3.36085636438821
1.72673466347735e-06	1.02296727551857e-06	1.62906708655116e-06		17.1514227808127			7.27479913494743e-07	1.94385352616693e-07	7.21850305192183e-07		7.07508492633461
2.50131277040564e-06	1.90328137139732e-06	1.20853044911453e-06		17.3222889869355			6.97850201914411e-07	5.32790200295957e-07	2.80430146625767e-07		2.38339710222165
4.04965293347417e-07	2.54568974631093e-07	2.41008083068067e-07		3.43840525848724			4.24552723181245e-07	4.00760140717573e-07	7.13626345475352e-07		5.94947727877350
3.23371175228065e-07	7.60133684494337e-07	1.84781302682385e-07		2.95765071990903			4.72845313812562e-07	3.30296437381380e-07	5.64843691032489e-07		5.83580081885072
8.78855714162335e-07	5.71615040416781e-07	5.91900768015771e-07		6.84173638211072			6.84089217880252e-07	1.58170245190908e-07	5.98207958985231e-07		3.72897247857488
1.17193942806350e-06	1.06516534950963e-06	5.15214236699173e-07		4.91360063421679			3.18274740624433e-07	1.77576992799160e-07	3.79797467991659e-07		6.88789954021613
2.83524341835735e-06	4.07106953615420e-07	1.01969987423514e-06		11.4401887141771			6.60324117886817e-07	6.02636917932721e-07	2.54698401964073e-07		1.61638301363580
6.47826915607303e-07	5.75292167693979e-07	3.95949787617486e-07		2.76779250830871			5.74712214434472e-07	5.43363262561575e-07	2.49456992944524e-07		2.80655718871132
1.09800829857415e-06	1.18919738339903e-06	1.58839279631966e-06		16.9271544261160			4.70988518932634e-07	9.39938490354347e-07	2.27362267422083e-07		7.95197797283180
1.98295038035516e-06	1.13326522517867e-06	5.73737221342089e-07		10.3888166302709			5.95949507720776e-07	4.80970516545785e-07	6.90906865427413e-07		7.75906169201933
7.72575741492516e-07	4.47969149870107e-07	2.86294748958208e-07		3.15677669139049			4.34570309333933e-07	4.02674922590706e-07	1.64949200553249e-07		4.09826332307535
2.31221639595424e-06	1.27147239301592e-06	9.66036132779729e-07		14.4078399872878			3.32743253410201e-07	1.97459449431108e-07	1.71290030888031e-07		1.35974200393482
9.51643403421694e-07	8.80112917335566e-07	2.05716916269688e-07		1.85974768616934			2.85320953029634e-07	3.01048973330178e-07	3.05888132028629e-07		3.09550801703951
2.05253173824680e-06	1.44736600056799e-06	1.07906507746904e-06		13.5978599409853			3.44546707446233e-07	2.77090743422119e-07	1.41533914773538e-07		3.32483578470820
1.03871645665007e-06	9.15464467009953e-07	1.09108744654200e-06		10.1734985438903			1.28441182512232e-06	1.11639946845130e-06	5.96527273003631e-07		9.03231068780396
6.48300507422052e-07	1.05128757174213e-06	3.24250469848528e-07		3.02244319534472			4.63102330425399e-07	5.24454771669868e-07	2.42544275772061e-07		4.72263341657382
1.23479326796600e-06	1.18877010824944e-06	5.26360766467469e-07		7.17467410956426			6.36093845937863e-07	2.54464944315960e-07	2.51302056271194e-07		3.66007257874003
7.00936140865357e-07	3.95844374960444e-07	4.81241191247642e-07		3.34907254753466			4.35300420138743e-07	3.18169177834170e-07	3.22261420246487e-07		4.25444428402445
1.31938148328518e-06	2.69040574905553e-07	3.57618309538213e-07		4.12067423439110			3.17426479171291e-07	5.46980284070910e-07	3.50862238074008e-07		5.51456003908817
2.32052642703317e-06	1.13461848293742e-06	1.16656081091370e-06		15.5399356798200			6.95653984126431e-07	2.49614813949314e-07	3.54961549379410e-07		1.57668185611138
2.58604941580628e-06	1.65337540980951e-06	4.16210894154378e-07		9.42389259464073			1.14919546209287e-06	4.49040605794810e-07	4.52715348093360e-07		3.87893693930721
2.04585491755388e-07	4.37431013630544e-07	2.70680100197136e-07		4.64996332636282			4.44228767611293e-07	3.01340468095469e-07	3.35020593815363e-07		4.62948000807095
1.16346804566770e-06	1.01843475914142e-06	3.25731369916250e-07		5.15223427916723			4.44239670565486e-07	3.65215408973942e-07	2.88918576580053e-07		5.04963984174868
5.80980336755179e-07	6.97952385746859e-07	2.63972947221143e-07		3.21964724602557			3.12595951920861e-07	2.06162280588860e-07	3.59563793518633e-07		5.18003228038928
1.26486403694100e-06	1.88875175340619e-07	3.29628685701941e-07		6.66828193514568			4.36098295045187e-07	2.35397250076312e-07	2.89563605000338e-07		3.91517710048543
8.50608943780808e-07	1.44193841233825e-06	2.56595589707600e-07		4.80219540233725			6.24472349657802e-07	4.99794978794742e-07	2.20825332138306e-07		2.08320312048835
2.38361470693070e-06	1.90578577312036e-07	1.16308004469700e-06		11.0371957465632			4.42973475984431e-07	2.45627606314555e-07	5.24011455676547e-07		5.94633101158161
8.18509117294420e-07	3.40252507702813e-07	5.05309254425923e-07		5.56603689951419			5.96536708739454e-07	2.67468842034894e-07	2.12362654413928e-07		4.92001653434661
8.91663574697032e-07	4.35623135381977e-07	1.06750219590268e-07		2.65789469282938			3.89616395951846e-07	1.33573555079807e-07	3.26091295087715e-07		3.60733804230294
6.21968510630316e-07	2.69282883111161e-07	3.27621208297242e-07		3.17801530276522			1.98405004028164e-07	2.73632061321969e-07	4.50405818834832e-07		4.18057251895336
3.89195447884569e-07	1.47108038455514e-07	3.50567392215446e-07		5.01333111898716			3.75885498359020e-07	4.72817494181798e-07	3.12721301887252e-07		3.86690839420838
9.69028780026244e-07	6.40590270793030e-07	3.42269214197544e-07		3.76899559076883			7.89028997341811e-07	2.28575411051252e-07	5.14023383302835e-07		5.53664590808527
7.52701908402424e-07	1.93999953180863e-07	3.70627902805154e-07		1.65076771586660			8.47695034042049e-07	2.03387603430732e-07	3.43789305904183e-07		5.40423916119328
1.04384013288711e-06	5.68185231815906e-07	3.02654623192119e-07		2.27613847239156			1.36906943924805e-06	1.23084983896932e-07	4.57417467965906e-07		6.65844201863374
1.31438309230052e-06	5.06552041766853e-06	8.01166466815188e-07		11.0698726232731			4.13652894293554e-07	2.26286861534764e-07	1.81361301293487e-07		3.16499529997923
8.07236415136393e-07	7.14978088152925e-07	1.32488363458108e-06		9.36224744162687			3.82683891165656e-07	7.20036008667186e-07	2.32974491634173e-07		1.56800151471651
2.65761129554543e-07	2.39477297926354e-07	3.40153272343538e-07		2.08172123290311			1.12790271093783e-06	3.32222782817859e-07	5.72150633281100e-07		5.95082756738056
5.49891607613275e-07	2.82663371089638e-07	5.30496542642737e-07		6.21771094737674			4.35652983175985e-07	3.71307815125102e-07	4.28498398090775e-07		3.64165559496191
6.55879442062058e-07	5.37274788027983e-07	4.60241814681506e-07		6.16036433875983			1.62123624151487e-06	2.48538146084311e-07	8.03135813688440e-07		11.7113713461982
1.38914571536246e-06	3.93128528453013e-07	7.84071821270042e-07		9.72773973382906			6.22739857012470e-07	8.60326769357664e-08	3.56716857383568e-07		6.16539678308517
5.73108596294906e-07	3.54813814132553e-07	3.82561277966269e-07		3.97773172854787			4.77003976964956e-07	2.79535491401588e-07	4.32061879666553e-07		6.10857446197886
4.14223895088306e-07	8.07015291660822e-07	5.31802360283582e-07		6.24273582077089			2.13895060061000e-07	2.59468169974321e-07	3.91843337505148e-07		1.80805472600950
2.04807815822555e-07	3.11440885917879e-07	4.40384913916772e-07		3.72978051200387			1.74606913536784e-06	3.70035808402780e-07	1.07592623244171e-06		11.4877430370593
7.27241970470065e-07	3.38797254899379e-07	4.30541391289133e-07		5.60695301980996			4.40621159881819e-07	1.98825665670647e-07	1.12953431589262e-07		2.78324938250640
2.32333176894801e-07	5.67461293260182e-07	5.39503521385574e-07		5.79817275204826			8.58438920501363e-07	3.40878706749767e-07	2.90439929742035e-07		5.43453816785394
3.54414098163104e-07	3.71142114610141e-07	4.19624340722893e-07		2.10319286887568			6.82549166722535e-07	4.38564643829706e-07	3.42894258569941e-07		7.02632957600812
6.82445695193087e-07	6.91892239330664e-07	7.49648361073918e-07		6.50124548692685			5.77290326866323e-07	1.33144590660284e-07	5.15430925102004e-07		6.97425747576312
5.95323836295802e-07	6.12571525084300e-07	2.23423464208527e-07		5.81567627819601			4.91512655500327e-07	4.53382110754395e-07	1.19568288368055e-07		2.26022619676852
1.96177192320793e-07	4.70303961663553e-07	7.60654908136395e-07		7.01924977311352			9.69750187176064e-07	3.24371378051892e-07	2.45547861905937e-07		2.08695502022104
4.62490704103655e-07	1.16684662115915e-06	4.01916868417476e-07		5.16077880491425			5.01570483414536e-07	2.21870676716514e-07	4.48175316856271e-07		5.95547143735180
3.63558828600248e-07	5.55332267327746e-07	4.01142655064974e-07		3.13578458771496			6.90003417564381e-07	3.19419600928347e-07	5.83244098633551e-07		6.13581886629703
5.33671342793876e-07	5.59502341179533e-07	2.70479393356689e-07		5.36177556090676			1.27046936439850e-06	4.71489275096389e-07	5.58519813531174e-07		10.1352409628442
1.74158823933921e-06	4.32367766821478e-07	3.37408906510725e-07		6.63344007520415			1.17166055769701e-06	4.04489029072198e-07	3.46652528254135e-07		8.04393599438006
5.13973576088434e-07	2.23581928674706e-07	3.60884321152187e-07		4.70825039039559			7.43153874315251e-07	4.25880646339067e-07	4.45850301272696e-07		4.36748142195768
8.55189617202582e-07	4.53586846375155e-07	2.98318706468579e-07		4.96814071902036			6.82826368413141e-07	4.50877372249507e-07	5.71710084122991e-07		5.77222094377274
9.34434304432171e-07	4.13264989180819e-08	2.94918326380971e-07		4.81117528868621			4.01918857554619e-07	6.87544357343252e-07	1.47228073789654e-07		3.77272460231926
1.72669800488441e-07	9.22800264641598e-07	2.42753353512310e-07		1.74083724873772			9.34450801210877e-07	4.51621188597118e-07	8.00076401198147e-07		8.36437638271039
2.70314299247952e-07	2.50729439771709e-07	2.90778894126808e-07		0.864543652174106			3.20765856759815e-07	9.03121656904295e-07	3.83892762559931e-07		1.53794055601716
5.13327070611442e-07	2.78351630069364e-07	1.70786804768802e-07		1.14391629968822			8.08556980879184e-07	3.43078502228078e-07	1.72326077887201e-07		2.77021657381402
8.72586159258029e-07	6.64918502659105e-08	6.96892839656749e-07		5.39076889203620			4.34445767622494e-07	9.82136608832432e-07	3.59941356970004e-07		3.28072800861410
4.93452339102434e-07	2.00149849456610e-07	1.93450977420906e-07		3.30621712535038			1.68657129807155e-06	3.42521357351587e-07	9.26775431203922e-07		13.1479580947027
1.14276747969935e-06	3.04240944749457e-06	5.86722626571128e-07		9.78746280546418			3.80755811021070e-07	4.79823338581861e-07	5.70852499857748e-07		8.55857558197371
8.72947221868415e-07	3.85278037388539e-07	4.08054044717019e-07		3.54080336602720			5.42839872796327e-07	3.48565849361669e-07	1.95688565752376e-07		2.09460406503695
9.50051841232284e-07	8.56681908523361e-07	2.96160413033213e-07		2.88192067792449			2.08683065235903e-06	1.23871465170186e-06	5.39148640646628e-07		9.44374513718443
6.76115920653466e-07	8.24723709428359e-07	6.41464115133850e-07		7.51220335506050			2.13981209246412e-07	9.55193567206861e-07	4.53727709408842e-07		4.67752621069330
1.12786070589847e-06	6.47742527417877e-07	2.96298518423337e-07		1.85548595334302			5.73674386728108e-07	7.06969045227657e-07	3.65974893450259e-07		3.15700521705405
2.35718116358877e-06	1.35598985005021e-06	2.97550207717994e-06		18.5730931911592			2.27745834848457e-06	6.62852818297654e-07	1.80634147232635e-06		18.4773264677550
1.53691789213994e-06	9.68378507522284e-07	7.74001009269710e-07		14.2497617852344			3.60219764157423e-07	1.86734562020608e-07	2.01549330749842e-07		1.14558665362050
9.77927666060475e-07	4.80660789221277e-07	4.46739361585069e-07		3.91340686756986			3.10941799396069e-07	2.31192573480866e-07	3.10301878066914e-07		3.77701017241500
6.04680917583129e-07	4.28626623486550e-07	5.00504395735538e-07		3.76778222511789			6.78211633523654e-07	4.57968074048722e-07	3.95525646135251e-07		3.35481235775442
7.98008904666899e-07	9.21671690415454e-07	5.57361426401042e-07		6.28686891083033			1.08447943899867e-06	3.42406211900641e-07	3.91521686737554e-07		6.20373551559282
1.80244836186641e-06	5.88723743274263e-07	3.72404094988814e-07		2.17603059156261			6.36517056799791e-07	1.76661451061974e-07	7.57563752661910e-08		2.14148667364708
1.41255792348820e-06	4.79881103152403e-06	1.89357487233544e-07		4.98699315216595			8.02402036567018e-07	5.08495810258456e-07	6.91057290831582e-07		5.35328284566125
6.85542293313975e-07	2.35682353223239e-06	4.79435770108367e-07		3.35619365046519			6.73790810802292e-07	4.23001765561283e-07	1.73655195310076e-07		3.28104564081301
1.02812961213183e-06	3.53314616841848e-07	3.90936973867248e-07		3.55686566917763			4.65804290822718e-07	5.96300153428310e-07	4.52102043870779e-07		5.35832617846932
1.87199857548061e-06	2.00750479855518e-07	3.92405183286928e-07		8.47797623219685			1.53719885678119e-07	3.12079840956184e-07	2.20500056915550e-07		4.63972275466165
2.03685626520531e-07	3.63006343966739e-07	1.28690786060778e-07		4.42339468472794			2.86013836066050e-07	1.17900126104151e-07	1.20358883999388e-07		1.97075844180292
5.32956670879954e-07	6.28561050451961e-07	2.32210024634892e-07		4.66272433584581			9.62879211591483e-07	4.70923243359293e-07	6.11371786830110e-07		8.87623217830829
3.79225083697361e-07	5.00903791943548e-07	4.21830960041498e-07		3.77083799011024			2.63082921844949e-07	9.76354311112920e-07	4.19262873288962e-07		3.14348164902197
1.29613557300849e-06	4.69597332381940e-07	5.31955066288374e-07		7.19362923090345			2.24569644847521e-07	4.81555191702491e-07	1.60888821681182e-07		3.48245356178558
7.14319348312683e-07	3.32558350130590e-07	7.36866822763851e-07		4.37385122841856			3.89587893941128e-07	2.27206289242522e-07	2.62219274087157e-07		4.32543633615293
5.60343128347010e-07	1.28199211738307e-06	5.54653389223210e-07		7.88356562553870			2.52545428181912e-07	4.11013471639013e-07	3.59189948867140e-07		5.22311232668966
4.81763011401164e-07	4.03176816107685e-07	4.22219551979911e-07		6.45811210953045			5.90666270098481e-07	3.71255499867642e-07	6.81925941535289e-08		4.97715279193540
2.85066384963246e-06	7.43220235079910e-07	8.99944105973244e-07		7.36310610386400			6.17891296276676e-07	2.52566009967415e-07	3.24030339308499e-07		6.38830634817037
3.07313757047494e-06	3.96487020082878e-06	1.98438967961632e-07		4.16004790406064			5.99526253473679e-07	3.52170570443829e-07	4.85466261004749e-07		3.72098638301955
1.06017961225996e-06	3.84373859422190e-07	4.21695239175065e-07		4.49972193002085			6.58755051305447e-07	3.04643732214863e-07	2.70619007597885e-07		3.07060681483535
2.61414182833411e-06	1.41333533299448e-07	1.46916131550550e-06		15.6563201170645			6.58652296188448e-07	5.30223290304266e-07	5.00666328386950e-07		5.62418783165522
2.43075344297749e-06	3.32033369104548e-07	3.39221541399145e-07		4.92117237083863			1.10030510504353e-06	6.71594786736387e-07	2.98629573473553e-07		3.60473452981642
3.34166614146803e-07	2.86482128204699e-07	4.24592546377711e-07		3.77255327915973			5.78653733275096e-07	4.34869442941721e-07	4.25908764007106e-07		6.01488190238924
6.59905009983695e-07	3.65478842904977e-07	5.40370226202653e-07		3.41644824943573			8.11226466929349e-07	2.87183019649043e-07	1.05743012965917e-06		10.1590772102934
1.05472877033786e-06	9.06577306014250e-07	5.86753122971082e-07		5.84650798209478			6.61388332024636e-07	1.13205263037900e-06	5.04805460404558e-07		3.87562810460877
4.37971293205835e-07	4.36575607684947e-07	4.76658327127011e-07		9.52229003229728			3.81594625624176e-07	8.00716082097332e-07	1.98185158462602e-07		1.38007171486035
6.65374102225519e-07	5.49942057432986e-07	2.97819364482360e-07		3.56699498828525			4.52153374221810e-07	6.97916851659176e-07	5.15425348065821e-07		4.85712092306753
9.55952336013534e-07	1.59665724493017e-07	5.12890610323883e-07		3.96280597525627			5.77625653700710e-07	6.58112273533749e-07	4.35470264502463e-07		6.45641547277816
2.81268172110109e-07	3.17028289256270e-07	5.61517168978493e-07		1.14496097895048			3.49001616773965e-07	6.99575268497927e-07	3.73702092618793e-07		4.25290024044721
4.45519837964409e-07	3.25174655302949e-07	2.74634367009870e-07		1.57745232705337			6.57523569268499e-07	4.44608935063507e-07	5.29654674558645e-07		3.79172911326918
9.18968773912078e-07	7.60744911346364e-07	2.76240457123864e-07		2.02346857887272			5.56567678107832e-07	1.15477237162604e-06	3.82797317262093e-07		6.50397256885149
9.74566012119540e-07	6.96864817903762e-07	8.42834662577243e-07		11.3321310514213			4.76403670908619e-07	5.03147431974262e-07	5.41327048242385e-07		5.42183665102345
2.54982393083675e-07	2.61523097690752e-07	1.62137415451053e-07		2.01914093771906			5.03651967305281e-07	4.72557296689228e-07	3.32728204304182e-07		5.95386995309650
1.13478330872467e-06	3.67098600008189e-07	2.18487489051004e-07		2.52716844209790			4.58036609954646e-07	3.60957301999887e-07	4.93666385508940e-07		6.66428983161689
5.01567980019371e-07	3.41301342208857e-07	4.76551210356226e-07		3.92785905195550			4.38927293457729e-07	5.75179871823255e-07	5.16172438721339e-07		3.66870945448001
8.20445729633594e-07	1.72580919571754e-07	4.30131985194118e-07		2.94895717591379			1.38405571685783e-06	1.93255794154765e-07	6.43020421193235e-07		10.9820940289193
1.31910804620195e-06	4.02356652438260e-07	2.13348183297886e-07		1.53764351475227			5.32615268330993e-07	6.64076810929763e-07	3.53942281721217e-07		3.27252909269026
1.06932764129482e-06	9.69318794325713e-07	6.28388041127794e-07		8.24722649245758			6.98238651085631e-07	2.84589528935214e-07	3.89942641863695e-07		3.64940236466046
3.24984327767294e-07	2.58767342121149e-07	3.78863058509144e-07		0.958373783977692			4.26502395383103e-07	2.93240241845691e-07	8.69703028243906e-08		2.33108763858838
3.12144840763753e-07	3.99793116676677e-07	5.31030043271805e-07		0.716192478733623			5.39529866298547e-07	9.94801202681954e-08	3.66198783482943e-07		3.95059528064481
2.90379667652131e-07	2.80286877424264e-07	3.10311114686437e-07		4.25329423013902			5.62904521530658e-07	1.78620533517870e-07	4.92323139059709e-07		4.34407852711981
3.93113301438639e-07	2.29475926912630e-07	4.68186344728439e-07		5.94869096027393			4.97179295648495e-07	3.18789545782091e-07	2.97825140719490e-07		2.97388905180919
8.66554637869936e-07	4.62878019584148e-07	3.75112635274331e-07		5.38154598189320			5.13462255496537e-07	8.53225235713068e-08	2.67231517918192e-07		5.96487942529313
1.05011794015945e-06	1.62302458174108e-07	5.62852789069181e-08		1.79978667296936			4.83976396384549e-07	2.73579015374814e-07	1.29173014415038e-07		2.07730163106802
2.31284613888665e-07	5.31995546029216e-07	7.95644035059047e-08		1.65762450642712			7.00330737403282e-07	1.01045855707003e-06	5.84905936595768e-07		5.96931568444401
6.83593464490399e-07	6.03124622443196e-07	4.71980660054100e-07		5.52847981123377			7.77029930212573e-08	5.46388508239806e-07	2.08815400503057e-07		0.919533085181057
1.48119479414193e-06	6.88863819679902e-07	1.48623437945816e-07		4.36383414857890			5.49130098321963e-07	5.74607082201457e-07	5.51085002714713e-07		8.52870267306410
2.22575418449359e-07	7.27337868390961e-07	8.75643722531522e-07		6.78518758735949			9.91833207013429e-07	2.28688257260518e-07	4.80217419788720e-07		7.88555886114072
1.29347549032473e-06	3.70563342111482e-08	6.46542427807719e-07		7.24286505664853			4.72942694016635e-07	4.68181934152689e-07	3.10052738831271e-07		3.69089965058261
3.65065709707857e-07	1.64464704910928e-07	1.03305327758394e-07		1.75608989837430			1.82686676042000e-07	1.42488729969019e-07	2.77567944883757e-07		1.41294266675792
2.94891255407165e-07	3.13988671941235e-07	4.12124598790182e-07		4.28369356814869			6.52245103822277e-07	6.79227875112618e-07	3.00702363107336e-07		6.82628601978399
1.97029670553852e-07	5.37006116386053e-07	1.55335225389513e-07		3.14441260920272			4.10511196192675e-07	2.67664904738645e-07	3.92296135906567e-07		3.46078494187366
3.76623153730930e-07	1.85875764546178e-07	7.71125246561076e-08		3.33688028591772			1.66534896116111e-07	2.78670143850169e-07	4.27122148596668e-07		4.23888978846441
1.19900428835475e-06	2.95991146726653e-07	5.78559447704570e-07		8.66177717662266			4.12717802836811e-07	3.85769939995672e-07	3.28440498560004e-07		5.70355001475769
1.16435067685350e-06	4.67565687115909e-07	6.73480816964040e-07		6.58134140953303			1.02788427535043e-06	2.37932383105036e-07	4.08912517977777e-07		5.94245617710769
2.42580155648416e-07	4.62334673388913e-07	2.70571409989345e-07		4.20529567250074			5.43819363502893e-07	5.70426520194597e-07	2.30648753071164e-07		3.61953373499126
7.20183899842665e-07	5.34802597245454e-07	3.87066468928860e-07		6.83249434998139			2.31190536938648e-07	6.86854573466186e-07	2.20796145523400e-07		3.56480389272010
2.85078092764977e-07	2.68887082031132e-07	3.74777910083966e-07		4.11892214923519			1.10820067656992e-06	3.52197101639584e-07	2.56987817135345e-07		3.66784475187692
8.88503983671989e-07	3.43373140644599e-07	9.87691255019400e-08		0.803195694836526			6.30828862666736e-07	6.95991199894743e-07	4.28409085965531e-07		4.13453098625054
9.69935649939638e-07	3.47666877838620e-07	3.36531553631222e-07		3.78096512701299			8.59191255887724e-07	4.35410947881670e-07	1.42591955873644e-07		2.38348131158733
4.43364306422842e-07	5.76456847881004e-07	4.56953298421228e-07		2.95677233462388			5.62427849769170e-07	1.04830416236824e-06	2.98172020815043e-07		6.36472372912867
1.16126725513273e-06	6.50784822451593e-07	8.51766721263881e-07		8.87391459418955			2.67616689254557e-07	6.88045461751602e-07	2.99002342129186e-07		2.64637787510828
6.31979941080604e-07	3.04417012020484e-07	9.30759551179317e-08		2.37553571954456			1.09511833595930e-06	5.44598627417560e-07	5.32214038445445e-07		3.51483191443211
1.31957991146625e-06	1.00677302820879e-06	3.59582398156001e-07		4.19696037309360			1.21589502788454e-07	7.94406946492409e-07	7.79807385101459e-07		5.11692518624947
4.22018523113941e-07	5.43328256085290e-07	2.90347997720383e-07		4.00629682148236			3.42455075429225e-07	4.40484133524619e-07	3.19422057030408e-07		2.54796775983333
1.29622714439522e-06	9.44705333037692e-07	6.70074403357947e-07		6.43746924363849			4.56876206364519e-07	9.14835851745539e-07	1.41724748299155e-07		2.38806009311096
5.23398792546215e-07	9.05499627550338e-07	3.98296042842268e-07		7.17347783790700			6.30442583374024e-07	2.80909805499148e-07	2.51411918076657e-07		3.89021084135394
8.98805319831937e-07	6.79669604291815e-07	5.88576626998437e-07		6.92655688064678			7.78963113135375e-07	3.78501276365629e-07	3.55650088830896e-07		1.91179830107307
9.30126816603886e-07	2.18736530760675e-07	7.25196233631482e-07		7.40564988664623			2.46965417523597e-07	2.78547090939803e-07	2.98471377048987e-07		3.64381969999806
2.07126762185798e-07	3.18886332350450e-07	3.45864802065477e-07		2.10882357323960			9.35810127958471e-07	8.58587435006454e-07	4.14788885905970e-07		9.25406461618640
4.54348006195276e-07	4.94697042968052e-07	3.08326760008578e-07		3.97086823867203			1.59779911361852e-07	3.58324221221598e-07	1.92505050115993e-07		2.68626594180882
3.39629622345401e-07	8.62502464894046e-07	2.88389604311684e-07		4.59531458206350			4.29252793172103e-07	6.67733174076905e-07	2.99866398001184e-07		1.53955386885460
2.48858675591744e-07	1.23779954364776e-06	4.38462690062212e-07		4.92603322536028			9.51062125677131e-07	5.01565618460187e-07	3.05211135096029e-07		4.19308951655596
4.67374331742874e-07	8.03597461752684e-07	3.92435212274480e-07		2.07278265537722			4.35654162249482e-07	4.28439860642229e-07	2.41452669400661e-07		2.26453344942398
1.95091583928411e-06	1.95972013653560e-07	4.13006170504641e-07		6.27602438390667			1.45274973948074e-06	2.66998473103565e-07	2.95865150698424e-07		5.02766722279692
5.74839447932648e-07	5.03820430911105e-07	3.27051139820408e-07		2.73361392882634			5.22587561527691e-07	7.34432725273607e-07	4.09209971498509e-07		6.12526693574788
6.86554099845719e-07	5.39544756632984e-07	2.61283754283438e-07		5.11647272777077			6.43629369181855e-07	4.02194869737540e-07	3.50153698709242e-07		1.44745570739211
5.03221206093104e-07	2.38789456347357e-07	6.11201383425249e-08		3.63968578087579			6.14877906692230e-07	1.51014291926629e-07	2.00837350032768e-07		2.51348141631237
2.28074401421162e-06	7.49660405935322e-07	6.23277658889637e-07		8.40640047360744			7.98868951486283e-07	3.35839684531053e-06	9.61294977741071e-07		7.09939461046721
1.43312355317598e-07	2.72058811972199e-07	1.43358909956444e-07		1.03219186107409			7.02720031500313e-07	5.11622476732142e-07	1.96944907976678e-07		2.73992822836244
7.60758098547983e-07	7.49033561044753e-07	3.23287116126457e-07		3.82914826409828			5.49286643281523e-07	2.42592154891325e-07	2.74063417358129e-07		5.86093018470720
5.07446380623821e-07	4.58105800543159e-07	2.54580270684467e-07		2.27753114041399			7.64361334289024e-07	4.48058987812390e-07	3.17464537275744e-07		4.47168623000135
5.44372910366619e-07	3.08876050510988e-07	3.49408031717443e-07		2.86090247065607			6.37877476193803e-07	2.75869658214114e-07	6.00838733156235e-07		6.51953716114972
1.74102870513394e-07	5.27640366363252e-07	2.41125776284012e-07		1.66367917968817			4.64938555893674e-07	4.47831646072777e-07	5.39736805266586e-07		4.69110901728185
4.25157200443639e-07	3.91441473400631e-07	5.94360209577607e-07		5.64863791606156			5.25540049443925e-07	4.92088974579778e-07	2.37345317187501e-07		3.29831844097583
5.55088215725146e-07	7.32283937671134e-07	3.06032114750285e-07		3.50561830842072			5.62342210840048e-07	6.84311003227710e-08	1.69893682317668e-07		3.56837683946643
6.95514774233469e-07	6.48523716170505e-07	5.09248922114524e-07		6.05518907567553			6.73749239769954e-07	2.75682631651412e-07	4.95273487033485e-07		1.91975581679199
3.35853823304028e-07	4.20058008451542e-07	4.76935892464809e-07		2.82776237574155			4.20678595369414e-07	5.23119641162903e-07	4.84178227697382e-07		6.81120939496049
7.72098245250497e-07	8.20135055689820e-07	7.09339502480634e-07		9.68373281146149			4.02346295404010e-07	6.36214451646899e-08	1.52552516965524e-07		2.20010724176437
8.50646806886469e-07	6.05339440377787e-07	3.78937067811258e-07		3.44583162860701			5.42548768394439e-07	1.14950433751337e-06	5.31213648988047e-07		4.90802549710650
2.22099500604691e-06	5.30897668362304e-07	2.90683210539477e-07		8.36064699423457			8.43162430441222e-07	4.57008184179752e-07	5.01458881525825e-07		5.96266472857947
1.58755200021336e-06	7.74080791391260e-07	7.64322519078919e-07		13.7319760122617			2.06561622982085e-07	8.70740999760003e-07	2.59556193514941e-07		6.00324929667334
2.39689191503882e-06	1.77638594554737e-06	1.43433079232205e-06		17.5548830376141			5.41607565172900e-07	9.82422205903467e-07	3.59652455857873e-07		0.902350761303416
1.29960786091577e-06	9.01821113688845e-07	3.71383222408693e-07		9.35681046630359			2.04857387404076e-07	3.90551750996685e-07	2.60665386931414e-07		5.21162953238729
1.02457729029955e-06	6.21630709100427e-07	4.43416535610841e-07		4.99961200021831			8.29482149596360e-06	8.81982363742754e-07	2.48814444551303e-06		23.0654271907730
3.57785209366649e-07	1.07055682205593e-06	3.84655540064517e-07		4.88388699085106			3.24594833139918e-07	3.34499950809771e-07	1.82506782145957e-07		1.98125443567971
4.61046407379977e-07	5.25428113676632e-07	2.30550064087784e-07		1.35257780369210			3.54890539538720e-07	6.47700787782707e-07	4.25733790978833e-07		2.23997978272404
7.67620236406333e-07	9.44944324306186e-07	5.38188750439158e-07		7.55812242940639			7.48260734453454e-07	6.65216311622014e-07	7.25222323634802e-07		6.32613117699767
3.77003214684665e-07	4.45963415813327e-07	3.47053648697423e-07		5.05313536806599			2.01822583451782e-07	9.04135809504590e-07	3.77885813023142e-07		2.48961685781152
4.50994844988422e-07	3.95420876466559e-07	3.38952900676217e-07		3.56304228572808			1.16413011179677e-06	6.52566666645061e-07	1.36012716396520e-06		0.722081613388530
2.27772448331940e-06	3.12074140068486e-07	1.55531420316509e-06		19.2821662470410			1.13184895202329e-07	5.48783926096649e-08	9.90970081197446e-08		1.04184166423327
2.29752227728987e-07	2.90811558107040e-07	6.65234866708396e-07		7.47091194702058			1.25119270152309e-07	5.91433940246684e-07	1.20899758409007e-07		3.09041125422894
1.16227709018573e-06	9.98020309681982e-07	9.02000337900353e-07		9.43925553505982			5.51233096485633e-06	4.86763686252282e-07	8.14067473798146e-07		10.8698961407549
5.79995117085095e-07	5.58953409618175e-07	7.09751449563143e-07		4.34669613634284			7.25882133294017e-07	5.10187889905850e-07	6.13992353625408e-07		7.14346582220831
5.10203071381447e-07	5.81999894319429e-07	6.15449109501488e-07		7.76514094628136			4.76023064972346e-07	1.22896593198162e-06	4.71905005688617e-07		6.41430271681235
9.19594790774487e-07	5.87823741973346e-07	4.61886857016731e-07		3.98201383769918			2.91375250701682e-07	5.71497646921205e-07	3.19648349332485e-07		1.64484429971874
5.71634988283742e-07	4.37656666343184e-07	3.17999529591098e-07		1.81034451489881			5.43076929966754e-07	2.39898155066027e-07	4.18675060644991e-07		3.46612711707645
2.00212341814157e-06	6.81515857429239e-07	1.15560933104101e-06		13.4710500473813			6.29471468465137e-07	3.48111457136010e-07	4.94959126512005e-07		3.89585280696899
9.54121077660794e-07	6.35164062035857e-07	4.71029906027018e-07		4.35714013170024			5.54985267919634e-07	6.10321705751885e-08	1.58310402935271e-07		1.88204834261167
1.16744442111605e-06	9.36514885904688e-07	7.67581775446250e-07		9.45366819435274			5.01475623852166e-07	4.04072310982691e-07	2.31535265249468e-07		2.33370135216526
1.72629926328609e-07	7.84429698201110e-07	9.25845483904835e-07		11.1398658311019			1.20085990883787e-06	4.00043189399044e-07	5.16426611723889e-07		6.21961172264490
7.87728903096816e-07	7.95028064460416e-07	6.13996257670698e-07		9.63262793569711			4.98767474587981e-07	4.43228739483005e-07	2.79481562071974e-07		1.69856664476625
1.76190551547952e-06	8.27467114097590e-07	5.21689670234018e-07		6.68130423387604			2.41547745424769e-07	5.07158181972144e-07	3.94351025919068e-07		6.20035190021678
3.22916624217968e-07	4.49043547067648e-07	2.97452152345083e-07		3.38423449490674			5.38030261144301e-07	1.39215041288287e-07	2.83186643386133e-07		5.07937107911153
5.02439216667931e-07	1.44330456686053e-06	5.77765246542880e-07		3.81094053240726			5.14575294024124e-07	2.73661507290274e-07	5.69015986403861e-08		2.99631882948169
9.86429439685899e-07	5.49726589124968e-07	4.34145559895370e-07		3.24395151559310			3.35514455721517e-07	2.83775678540302e-07	4.97069141052459e-07		3.44275394321499
1.25029696123075e-06	6.03006961937814e-07	9.61276515882978e-07		10.8289416651570			4.45028003038990e-07	6.18097853013664e-07	1.98817628549972e-07		4.17425032687406
1.31339949781431e-06	5.34213251745058e-07	2.92864494168316e-07		2.47546755134212			1.24331296443164e-06	5.75933756049262e-07	6.94231367122983e-07		4.09169914598170
5.91287401715479e-07	5.15744387481168e-07	3.88669083567696e-07		4.54428511267001			5.82974848666443e-07	1.77555877062098e-07	4.70719646096457e-07		4.02708341215333
1.59624149569301e-06	1.59665746311577e-06	8.90950916729261e-07		10.0317377725865			6.47614140415946e-07	3.26942781404547e-07	2.67452322336333e-07		3.08535718649387
3.81082774389098e-07	1.16353012799943e-06	7.45748845358267e-07		6.96535531899433			4.29968300255824e-07	5.60828350948896e-07	1.42610696828213e-07		0.635760074408498
9.56794781222655e-07	6.94689623271373e-07	5.32193838571265e-07		3.38086355087013			1.25442830107098e-07	4.09689662326210e-07	1.13856790518553e-07		3.51795051736939
1.85757037960029e-06	6.54552449293038e-07	8.71929664269722e-07		13.2800779147678			6.43566998872411e-07	5.67410329703610e-07	2.52945957014434e-07		2.96315272063669
6.33554790045136e-07	7.04733184766105e-07	3.44172032162895e-07		4.13261460918785			4.87734088403362e-07	6.58152277760169e-07	4.87114314750269e-07		3.11457338113263
1.51627327087673e-06	5.31585097119020e-07	2.92843457024493e-07		6.05024931989622			4.23923790471656e-07	1.16721893453771e-07	2.41108308324382e-07		0.626591999473490
9.98739185587668e-07	3.33844478011984e-07	4.45536561303500e-07		5.38594121541466			2.70386658246146e-07	2.10156122018549e-07	2.88755122135316e-07		2.28904777802293
2.91908624769225e-06	6.96243054251048e-07	6.67023739686284e-07		13.4448699598971			5.82266417639946e-07	1.84736195892645e-07	1.68161035094330e-07		1.55113996499849
8.61311841563551e-07	6.93800995033749e-07	4.26748550630809e-07		4.73537189894675			3.02470341806221e-07	4.34977560875683e-08	4.24187454741691e-07		1.61487162432785
9.38479428577072e-07	4.41664130405825e-07	4.56360442834660e-07		5.82719497303993			6.07104153747524e-07	2.61684859171900e-07	9.40314973436577e-08		2.14627282186944
6.33445818781319e-07	7.99130356647213e-07	3.91601718389146e-07		4.84055568306811			7.56821289845469e-07	6.42110102977831e-07	4.87769044839008e-07		8.67040335416012
5.57274534067986e-07	4.67464740348930e-07	3.52569494036119e-07		4.03523236367411			7.08323950803045e-07	2.64272958283352e-07	3.86329554608524e-07		3.58025426255095
9.77676659861966e-07	4.19795730179779e-07	5.66410043084656e-07		5.19908364351855			5.21762587730275e-07	2.06500811703766e-07	2.95945660387175e-07		3.61214151914996
2.06692789768005e-06	7.01274262962426e-07	1.05782776874831e-06		13.4909218152096			5.36558508727419e-07	4.47272103766153e-07	4.04037624458233e-07		2.62263241058683
1.05209232378083e-06	5.55333185096360e-07	6.89891512979212e-07		4.03458957130889			4.23473640097672e-07	8.31622275733388e-07	2.72748546519138e-07		5.86275786793778
6.64615977805032e-07	2.71259842338372e-07	4.15413139614678e-07		5.98856477143756			4.03944596631829e-07	7.83443877655996e-07	6.15869555451056e-07		5.43814722762389
7.64712898992621e-07	6.61276230870516e-07	7.07371433527442e-07		8.72756609718764			4.53236908662371e-07	9.33018775280644e-07	5.03618589809115e-08		3.77268129168316
1.63967150941838e-06	3.65674497113677e-07	8.36558614120197e-07		8.61014775340908			4.28070179342735e-07	5.01011814015488e-07	4.32173144031604e-07		6.43794443239531
9.54459596403810e-07	1.24418232365040e-06	3.20275918369387e-07		3.59280624748835			3.80747332988402e-07	6.53441433145558e-07	1.23899893490587e-07		4.08770437803425
4.62512474152396e-07	1.12038274627294e-06	4.64370716916063e-07		9.07996456638878			3.00206718945159e-07	6.58221519069601e-07	3.89287171625686e-07		3.49991032234502
6.54967231026225e-07	5.70616364332312e-07	2.61093593205569e-07		2.21139276386952			8.28949754506807e-07	2.31112146763391e-07	2.57796658195845e-07		1.94512244920688
2.44146462446872e-07	7.23945334497755e-07	5.40482269727199e-07		5.74678025039483			6.35638617489785e-07	8.47123645542767e-07	5.78707266956235e-07		6.92243311022112
6.74457821316814e-07	5.33908187941843e-07	4.62938163269150e-07		4.80328927666823			7.91864960396008e-07	7.90202973668017e-07	5.26843737218595e-07		3.72923030159524
5.76894429481402e-07	5.80216876729022e-07	2.23577625397276e-07		4.76770554396633			8.09326081248902e-07	9.10581674668791e-07	4.45548988608760e-07		3.69803534586734
7.28583417421017e-07	9.03064225952495e-07	3.77348007792807e-07		1.58342273375227			4.95894632334854e-07	4.85526395711953e-07	1.68413733444307e-07		4.27196549718015
1.35539742055134e-06	3.63636936692881e-07	2.52402139582107e-07		3.84408390963403			1.70090806483606e-06	4.34728373148703e-07	2.77332793391351e-07		7.04631105557554
3.88742470820525e-07	9.74732481480577e-07	2.63988828849399e-07		3.10098074753582			6.04151772470393e-07	1.58436887042799e-07	4.04617178401334e-07		5.51206214440967
5.38183461412782e-07	5.00002876541653e-07	3.16226025205070e-07		5.42866198817670			6.86391279570263e-07	3.26696534428059e-07	1.77902042210611e-07		4.27255201449608
5.71224486146874e-07	6.06076073480471e-07	4.29925838299404e-07		6.48354250325471			1.03852910345532e-06	8.63911914314014e-08	6.98310012720891e-07		9.03194353870947
4.24699669694503e-07	7.01687292760402e-07	2.62460273331479e-07		5.23902037105173			2.63562828021003e-07	1.46513789011158e-07	3.54402326889987e-07		5.21399783955475
8.73059890378068e-07	2.56883577805897e-07	5.13228794561513e-07		6.04351018281981			6.02441446457411e-07	6.68702200694895e-07	4.17422938500268e-07		7.25214426888256
7.14167080969222e-07	8.30075246741530e-07	3.95593035797261e-07		3.39561380342573			5.13101803499407e-07	5.43269414925481e-07	2.18598633316317e-07		2.52100349163110
9.24465349103493e-07	9.03014632977799e-07	7.02342747877306e-07		10.7948098013862			4.19201883906280e-07	3.81600208234535e-07	2.32039232424939e-07		3.61021578911414
2.58379766009814e-06	1.31718850520523e-06	5.49979525890795e-07		11.5909888092548			3.63504232394376e-07	2.56983655054331e-07	2.23801033890019e-07		2.26654196628633
7.57526223585278e-07	5.81582390346614e-07	4.39128758336651e-07		3.42659612110415			9.64666482877799e-07	7.42789609402829e-07	2.31540493015459e-07		3.49571109784073
8.81157459609200e-07	5.21560204532934e-07	2.88310262523988e-07		3.21429158374554			6.46498710282461e-07	2.36472836949627e-07	2.99113979587891e-07		5.44308661320656
6.89691888460078e-07	3.29541709029980e-07	1.39850196990113e-07		1.18482669255729			6.28069743179715e-07	4.00694722307695e-07	2.89377153424483e-07		5.18676357056391
5.05689657645209e-07	4.20611959210856e-07	5.49075376240212e-07		3.78788937885658			4.55760393739497e-07	2.36858653463933e-07	4.49537153336213e-07		3.50757393293388
3.74284227802857e-07	5.65419585416579e-07	2.22080065568765e-07		3.22709663054124			4.55411364592848e-07	2.58820491471964e-07	1.59320507040196e-07		2.11372505880523
6.94126137916473e-07	8.54987604161541e-07	4.88001536513378e-07		6.03245326588738			3.00684912577067e-07	4.25663590563576e-07	1.64012655581675e-07		2.36898951582281
1.78866469789450e-06	2.50026149412006e-07	1.00058177544668e-06		11.3017792548645			6.45514993309220e-07	1.40558916899851e-06	5.21408725228873e-07		4.11557868165872
1.56291373304534e-06	5.83709148169877e-07	5.83709380213940e-07		4.27175712630303			1.05633284091544e-06	3.98629995107095e-07	5.09266430638429e-07		5.25629491055725
5.87453429653321e-07	3.89073975018475e-07	4.48929803299637e-07		3.24026681021378			1.14901044015155e-06	3.03058841971094e-07	3.76427982954667e-07		7.42909459206977
2.37516250553829e-07	1.89136644059570e-07	4.09968911055469e-07		4.79042840388023			1.71024429453350e-07	4.38310141714179e-07	1.86462449603760e-07		1.88487122561306
1.32092547276095e-06	9.21224285735990e-07	2.90302425991305e-07		1.91488450801181			3.04554107675504e-07	5.51271384104266e-07	2.68065178209667e-07		3.06016007106891
2.27656035268348e-06	1.39473252944605e-06	7.99740484573014e-07		11.7666488300247			2.59045950611335e-07	5.65714164081380e-07	3.40368199144895e-07		1.84524870455087
1.22634066864165e-06	3.70813115353903e-07	4.41022999642807e-07		2.39793727864883			5.47738393751226e-07	3.82856793647460e-07	4.29576300319658e-07		4.48377985564093
5.14225840655823e-07	1.09027118850141e-06	6.85132755662942e-07		6.00756042657152			5.25183258401847e-07	9.61995305246910e-07	2.56573180828543e-07		3.89789263958547
5.98753359943910e-07	6.39968504998003e-07	3.00728899066374e-07		4.10280320819566			9.04532684973445e-07	6.96500325326950e-07	5.59883683722543e-07		7.28405021076137
1.47739514305605e-06	3.55690630133828e-07	4.04821351834001e-07		6.93308954159545			8.22416956842057e-07	4.63175320609950e-07	4.06352044519369e-07		4.14041926160279
1.05796014397042e-06	9.96107447271419e-07	7.92747786582828e-07		8.53684313916286			9.59764625783643e-07	7.06400997840611e-07	2.52785108274199e-07		3.32214223121254
8.18658392771757e-07	5.28286534284655e-07	3.37765668235605e-07		4.11556046754564			2.90792022923366e-07	4.80518379678991e-07	2.41211904429081e-07		4.17742648031464
1.47904770156375e-06	9.46474074234842e-07	6.55307864833328e-07		11.9680330041474			4.64224721480078e-07	5.91200166435749e-07	3.36549462734556e-07		4.18785627286093
4.09301753733303e-07	3.71794890353267e-07	2.73969658116803e-07		4.54101950555745			6.58523908792350e-07	7.57961576578568e-07	2.63034605230074e-07		3.44552737651035
7.16015043041459e-07	3.68088344366428e-07	8.45152421870589e-07		11.2937514792741			6.46237402142190e-07	3.13013772345873e-07	3.48055088698551e-07		3.61350966786499
1.75837805701269e-06	6.57448361857217e-07	7.61351533472260e-07		12.4863271733438			5.01486344331150e-07	8.21390296866786e-07	5.84442681175810e-07		4.49230108897666
3.41684903368076e-07	3.34234704329063e-07	6.81293565080429e-07		5.18174954608294			4.92334736970779e-07	1.76748896996481e-07	4.04130441494241e-07		3.24112941401824
2.91764694495749e-07	7.06086048059178e-07	3.52325354709710e-07		4.79956799935123			5.94068907993376e-07	2.95440305239059e-07	4.57105775611541e-07		5.10096903046209
1.16508250223838e-06	7.90968359340728e-07	5.32196473535474e-07		7.38409471470067			3.79951884515924e-07	3.27397082577131e-07	1.33415921850018e-07		2.77762705431404
2.11621686826285e-06	5.93224477533984e-07	4.74702554211819e-07		11.1407600213399			3.44679082303839e-07	3.07741084926079e-07	1.54028493414324e-07		0.764771906692050
2.36247055475768e-07	7.61233339099971e-07	4.75432133826433e-07		6.35377502868865			6.00522595636581e-07	2.93608984094685e-07	6.48754040631501e-07		5.47139450036503
7.85138382034907e-07	6.36510144329508e-07	6.31943745410115e-07		2.82891922991364			1.13398940411766e-06	1.94087133661229e-07	2.20038571523954e-07		6.50044947062069
1.31404654232199e-06	8.91727703073070e-07	3.67040155112840e-07		2.83174132933224			8.27677936603997e-07	5.34718036578932e-07	3.52391585885971e-07		3.96311837188955
4.99962595175047e-07	4.60648972288923e-07	4.99073849737478e-07		5.89383349884669			5.42901589375400e-07	1.44561393777825e-06	4.70226032134607e-07		4.82600781822486
1.12182698306523e-06	7.85025753340685e-07	4.85594301514122e-07		9.84877637433330			1.63030001814773e-06	2.09519724415941e-06	6.17540016923442e-07		7.86203678680796
4.07256353884553e-07	6.49630448151968e-07	3.65422494331678e-07		2.33884272112977			7.76085612695737e-07	3.72687680613000e-07	6.69226581675037e-07		5.71765423535730
9.80253062441335e-07	1.35633746486750e-06	4.78664669744930e-07		3.75248808341249			1.15856063676482e-06	1.57515670765523e-06	6.72356672425319e-07		10.8686995454764
1.00088336375776e-06	3.93624517618320e-07	3.49254562671336e-07		2.88414523852269			1.82970205902945e-06	1.52710654772619e-06	4.26315292473419e-07		7.20966455308170
1.13118883352523e-06	1.22573928125614e-06	4.58092117198852e-07		7.64685903027967			1.62914710761465e-06	1.47140034074113e-06	1.77135977321417e-07		1.99544034917470
8.95320376679682e-07	8.99948088807757e-07	3.30644141302504e-07		5.08286353567622			1.34189367738460e-06	4.56084928783407e-07	5.14940462705603e-07		6.52173552129955
9.38045046802059e-07	7.95507183469912e-07	8.23364806803762e-07		9.50430405344117			3.85922378972355e-07	4.89455915707672e-07	6.01784700198990e-07		2.92624518522881
6.14547193182590e-07	1.65296809452266e-06	9.28834767072082e-07		9.11850422645150			5.27939644208239e-07	7.16868184508212e-07	1.73847319081939e-07		2.01051636515014
3.50589883754373e-06	8.98394254315254e-06	3.67665656746748e-06		29.8547905286750			1.58765848532999e-06	3.88181502843956e-07	3.07361161452018e-07		3.17306225176497
4.87638981331926e-07	1.72019215349092e-07	2.41236381383835e-07		2.88704051030842			6.39977169393212e-07	1.19054710934619e-06	3.00093946554495e-07		4.84944406980134
1.31559068825652e-06	3.45530765906063e-07	5.47603687467834e-07		5.92803469113480			1.20696851907089e-06	1.63941405481788e-06	2.43156565521118e-07		2.91714035381756
1.04036724087868e-06	5.81586555759110e-07	4.97587597937428e-07		6.49154237387753			7.74545490666459e-07	9.96972119490303e-07	3.11796713125194e-07		2.22229825449128
7.19142553112045e-07	3.86585627762857e-07	5.09718324397300e-07		6.30288659214306			3.82368641465337e-07	2.92662992256105e-07	2.56588314612775e-07		1.85165809588718
1.43219102020096e-06	6.65278385162053e-07	2.48742435579529e-07		5.38891846141814			7.42248137568388e-07	1.00239014606160e-06	3.19212627559761e-07		4.34639663168887
1.11274993029208e-06	5.26930199342924e-07	4.18285854254446e-07		3.85000904513556			9.00125820633102e-07	7.12103783530754e-07	2.92823442521227e-07		1.95839447426500
1.01922811716465e-06	6.52623296297312e-07	4.06555328940857e-07		1.76903946240642			3.83186272091133e-07	4.94599846953869e-07	4.91939635894717e-07		5.00056905195408
2.05448127421975e-06	1.18208292877491e-06	5.76882579153498e-07		4.05161722082734			6.94456468016249e-07	7.76890368146898e-07	3.58770119698198e-07		1.54617629034543
1.59484299785262e-06	4.23583274521453e-07	8.11973880055411e-07		8.32035732420041			2.57677123596675e-06	1.46779798635995e-06	4.13155968451109e-07		11.1533317522117
1.18717906317596e-06	4.77818083681992e-07	5.54487287254567e-07		8.23585835037054			1.36175234536614e-07	2.57199577303414e-07	3.71580770132519e-07		3.46652882739296
4.98910274300474e-07	3.02125056926028e-07	5.67119936993284e-07		6.09576657025706			9.71069123258644e-07	8.39102962713707e-07	2.69315605381266e-07		2.42801855180791
2.16176038309562e-07	1.03877269994877e-06	7.70166847524704e-07		11.6443164202140			1.74182329538731e-06	9.60434254255598e-07	3.61280528851605e-07		7.28487232310760
7.26364395292419e-07	1.31595320351819e-06	5.95048295338142e-07		11.8672573809504			4.48463988522637e-07	8.37065968458371e-07	8.45376204524608e-07		11.4302593753552
5.78553508642322e-07	1.43736124475093e-06	3.15606238740058e-07		6.55216617208064			1.61188422258082e-06	3.38284801687456e-07	5.51904000258070e-07		8.35061864220704
7.31304669751601e-07	3.58909578661913e-07	2.71305099947700e-07		1.24435132809281			1.19472772945458e-06	4.89379821575017e-07	5.59169780290538e-07		8.87595922233480
1.85886140701544e-06	5.12083464170739e-07	3.28407595312102e-07		1.98877803617358			1.37895921530447e-06	1.85755086606753e-06	3.48399172286269e-07		7.16274369874626
2.80254853998198e-07	5.08251549796331e-07	5.23594866003892e-07		8.67294470988536			1.02367737084195e-06	5.46950963709171e-07	2.10042526714954e-07		3.61467974711196
3.41079317421398e-06	6.21622051497775e-07	2.36428933786839e-07		6.12230289812554			8.37625570953526e-07	5.27784983611769e-07	2.15807729219152e-07		5.15419221422349
6.92877409105908e-07	7.10698231052999e-07	2.63546949732797e-07		3.87869336178774			1.70807475961301e-06	1.00383994745505e-06	7.75786117178809e-07		7.18773066077780
2.17237305429495e-06	2.20323878117274e-07	1.20426667814403e-06		18.5241292477335			7.83657711433733e-08	3.27296409928429e-07	3.13805040444418e-07		3.60647782887977
4.07959311220057e-07	3.26016794889639e-07	4.44894928455989e-07		4.71478897177785			1.13195442152807e-06	7.27653723464444e-07	2.09799380634917e-07		2.58073038992979
1.10665194965434e-06	4.21245778317718e-07	5.15139346327311e-07		6.65074695687270			1.14453148075118e-06	8.67311926494083e-07	4.82725120363999e-07		6.14087793483323
2.71670601482747e-06	5.84979659831158e-07	7.19680203114593e-07		15.3355679939015			6.69695709507135e-07	5.12697567486814e-07	4.68363096126456e-07		2.72572829193170
1.51456003486289e-06	6.83958641944342e-07	2.63777184308379e-07		5.28596803367001			8.14760701123779e-07	1.59046796080906e-06	2.40325527785631e-07		1.73639045538785
1.05616589739953e-06	8.01239779822656e-07	1.87648478799090e-07		2.33455627117513			1.15937987120730e-06	1.07584030593550e-06	1.24019036377716e-07		3.91829117393011
1.90989465265088e-06	6.95594279152661e-07	3.64003162311754e-07		6.55007619599001			3.28044198326547e-07	4.77744997674856e-07	2.57143850756225e-07		3.06369160285461
1.91435009542461e-06	7.35187524290160e-07	7.35242853940307e-07		9.08733051540279			1.62721506194640e-06	5.21182613805739e-07	5.45650341969090e-07		7.01652822824717
2.87559439069571e-07	2.18329294310352e-07	1.78707175071675e-07		1.14867464887586			1.57285201285446e-06	4.07386846767011e-07	4.14211805333908e-07		9.22031270877079
3.66280530408414e-06	8.30743482807621e-07	9.03298713150478e-07		16.0560010872452			1.87502838877133e-06	6.28677188940041e-07	3.18243592656551e-07		5.82274460924269
2.27000219860328e-07	4.13033454769561e-07	2.19535515636825e-07		1.64969620948875			6.75894578835027e-07	6.55276153640829e-07	1.71477429097260e-07		5.82594969040224
9.30436360749259e-07	6.68328776905014e-07	3.46389435300817e-07		5.25092305863997			1.75728722827583e-06	9.15011727920132e-07	1.58280781276154e-07		4.46552678685694
2.03650649058698e-06	4.80985008639535e-07	5.73825474975065e-07		8.98841329064902			7.55682367757258e-07	6.48562459505307e-07	5.63638491857583e-07		4.30331530316994
1.04564236035102e-06	2.05186771192624e-07	3.52054625680508e-07		2.14431375331002			1.98498463619135e-06	8.68668387935347e-07	4.08834477397938e-07		2.05891877773876
1.99704602963941e-07	5.38830988945319e-07	2.10694559701503e-07		2.53497463739488			1.93447038860436e-07	3.60306561447512e-07	2.74743594769947e-07		2.40235332639381
1.97577027447676e-06	5.13209260422621e-07	4.29941091130323e-07		3.67131138796289			9.97991828493711e-07	6.30242514231366e-07	4.84197499524920e-07		3.02552042613641
3.27935493030160e-06	1.56551145320253e-06	4.84083966015691e-07		10.2703383060928			1.92980089379173e-07	2.72633701688864e-07	1.73873813347632e-07		0.674117685222119
8.30414060427695e-07	6.31455248334196e-07	2.45892652600917e-07		2.13952415908709			5.08729674715997e-07	5.64159658294031e-07	2.32469824614092e-07		1.88219459424042
1.99267940601229e-06	3.76323651411463e-07	6.28805528976570e-07		9.55850645402154			2.54265110655120e-06	5.50980816987410e-07	2.75840839279839e-07		5.36812533578693
3.98371788799382e-07	5.27025032641627e-07	2.98024915207974e-07		6.91709784910813			2.99645295563679e-07	3.73075818277204e-07	2.01513608698812e-07		1.26434144032917
1.52926437763765e-06	4.68541575059162e-07	6.01991054421067e-07		8.91685210820765			1.14320650427813e-06	1.19981600187740e-06	3.09647477599619e-07		3.07281926374545
8.48597484220677e-07	5.22690961651005e-07	4.39114496394682e-07		6.64351319589191			8.66576073551798e-07	8.82562490423185e-07	2.23278826721695e-07		5.25729234660083
4.56070389883406e-07	3.66254250705790e-07	2.63355816032175e-07		1.57589461395101			5.08675703580469e-07	1.04771272317160e-06	5.01076908432155e-07		6.69782921733992
3.48623062959980e-06	8.46073012122380e-07	6.85511359662675e-07		14.7189667774445			1.59430771251899e-06	1.22949680279107e-06	3.26200436404502e-07		5.87237911036068
2.35341469185068e-06	6.82939130240809e-07	3.52864668993433e-07		6.90159683813719			3.25049085845448e-07	3.15922979141797e-07	6.74390809251330e-07		2.73180933760840
2.54375189856118e-06	6.00672276997664e-07	8.56827586504015e-07		15.2624961759542			1.96699657920222e-06	5.90537461795334e-07	4.84887755542885e-07		9.13274073856879
2.64980276221623e-06	9.77747890297249e-07	2.59940774964308e-07		7.15924705365274			2.66187307592058e-07	3.06828859482652e-07	3.27351165492268e-07		2.80434356229602
2.77423764094977e-06	8.64113227101429e-07	4.96747974202649e-07		13.1152617878772			1.05970931382085e-06	2.92378631909762e-07	2.63929761098675e-07		1.84070367265184
1.87432863647381e-06	6.57562782984628e-07	6.90423750036369e-07		5.70576822718585			6.28172553835796e-07	8.45389450395901e-07	3.08340048355010e-07		4.21667119946144
8.91279930415291e-07	2.36504806526518e-07	2.82531124458226e-07		3.17651144280485			3.57558714395082e-06	2.47321652020831e-06	1.10100530379607e-06		14.8680770761681
1.19720438650431e-06	8.70808290925953e-07	4.14908988667168e-07		6.83436554840859			3.44793026230393e-06	5.33286280779400e-07	1.35930951723169e-06		16.7441888053595
2.07356596682688e-06	4.09294514006725e-07	4.42448916038852e-07		6.54426444687510			1.06258770116669e-06	3.40136370089358e-07	2.25499390533516e-07		2.31030070551143
2.68444575567162e-06	1.43033881060923e-06	6.37876673324074e-07		9.11667937662491			1.73448462844873e-06	1.25376592013418e-06	5.72710446120451e-07		5.38953467734945
9.26997695789212e-07	7.98157523599949e-07	6.32705998333349e-07		9.52762596875919			1.11883174209081e-06	7.14154386436613e-07	6.81781573342855e-07		6.23062150083819
1.98805212211253e-06	7.07508232212226e-07	3.47384186240391e-07		7.60620396754714			5.48810709206346e-07	8.89846240159945e-07	5.33091885914220e-07		7.25102147476806
4.80559616389977e-07	2.52534708867255e-07	3.91789252254582e-07		8.22941586220509			4.61933604937559e-07	5.63132688068452e-07	2.52299786066075e-07		3.14400399305210
2.22345055323827e-06	1.18786263816476e-06	8.42724968364089e-07		13.3491059201231			1.31068450381225e-06	4.23953224576615e-07	2.33472810212066e-07		3.87142880728521
5.63211251699505e-07	7.29066517827001e-07	3.84134417165904e-07		6.09806595559763			9.88947778405746e-07	1.24782825598552e-06	3.40318179860522e-07		3.45350248742133
7.45493249806920e-07	4.56637291959260e-07	3.47945790488630e-07		5.60062493820742			2.39840313548122e-06	1.36058022360441e-06	5.63875273162701e-07		8.57556636821738
9.63856420956036e-07	8.24580977194027e-07	3.74812500835393e-07		6.99651458793500			1.20947841061792e-06	2.33822330012037e-06	2.55689541345973e-07		4.46860327865320
2.13724373839198e-07	3.93350791144472e-07	2.57975224688267e-07		1.13602040939944			1.09162902513156e-06	8.52451650436057e-07	3.98677965536798e-07		1.89328884445395
2.07540530068158e-06	8.51932255112021e-07	4.77393232857598e-07		6.46007449875656			1.22695407824692e-06	2.33110496942575e-06	4.69131610049742e-07		8.51687519593804
1.87243324323629e-06	3.55543132348391e-07	7.41378853646800e-07		10.8907028281109			1.43602957646195e-06	4.74743310294875e-07	1.93728623496599e-07		3.24855859833919
2.45326596691791e-06	1.40349404292991e-06	2.72436344195104e-07		8.81971560457489			1.12929029638369e-06	9.13554323910902e-07	2.40303147077656e-07		0.149151239069309
2.94192046642746e-06	1.66392148355985e-06	1.15184895443349e-06		14.9490074733781			1.26282621235640e-06	9.11119237495745e-07	5.01545685651151e-07		7.11537554385225
1.20543910171811e-06	6.77354531426415e-07	1.01711511847974e-06		17.5897789613968			1.42605545640004e-06	7.19901641703372e-06	8.21062876969768e-07		7.89242159392713
1.60858180813877e-06	3.11937071062032e-07	1.33670519758971e-06		19.0732697680213			1.58736640045638e-06	1.12851286325399e-06	3.45234608609051e-07		3.15650159810479
7.46421240493901e-07	5.03813846757006e-07	4.31205758285794e-07		2.95957156115452			1.55071124985464e-07	4.66816325987119e-07	3.71657650677106e-07		2.21042987980077
5.52860726127303e-07	3.00726887424714e-06	1.84407768463043e-06		4.22127906300907			1.61578900265931e-06	6.19356053371331e-07	1.01665903954216e-07		1.02215687881536
3.08311428278839e-07	3.84823061486572e-07	4.79086434091302e-07		5.87345021628136			5.12745019011666e-07	8.79303662882961e-07	2.74235198649469e-07		3.90124384430082
1.32076416006118e-06	6.36949439052626e-07	5.03570642606795e-07		5.07377515273245			1.44779265241158e-06	9.29639062003620e-07	3.58705050090036e-07		5.04138941294119
1.12509647367526e-06	4.17095374939526e-07	1.95106373765075e-07		2.19524431366016			3.64545136219156e-07	7.16533242914097e-07	5.79574659799344e-07		2.03343338484236
2.08823504453530e-06	5.13442270176233e-07	1.32100182114898e-06		9.50475902568752			9.10194723433361e-07	1.13649683747295e-06	9.09873007980494e-07		8.35165560724798
2.07005742049184e-07	5.93572949305729e-07	6.07869440707934e-07		7.71812757863448			8.98458923820929e-07	3.80892889989080e-07	6.95784107157079e-07		6.58960388080426
1.05244036064810e-06	5.63642318057428e-07	1.03809691987847e-06		2.86178891773701			6.74832518687906e-07	1.26252310684103e-06	1.94943946326361e-07		3.02819102423839
2.62269944413333e-06	6.28766935838635e-07	6.01338068418005e-07		6.49669777450369			9.94767899371127e-07	6.69208020645521e-07	2.93057488236546e-07		5.02268542672240
2.99148446447751e-06	3.64755528080538e-07	9.71559300723998e-07		17.5768773960281			1.25557988262483e-07	3.23411783272837e-07	2.35664507987395e-07		3.62270557652603
1.85186291721648e-06	8.32163142838740e-07	5.63601539045099e-07		12.7697535471968			1.07328233964415e-06	2.09915136404313e-07	5.58274608537677e-07		7.02000092931541
1.03419550997142e-06	5.45257111413698e-07	3.41835227593273e-07		2.92156597980308			1.01307090871186e-06	4.99539712571766e-07	5.28863581258575e-07		5.47907385026755
5.41385891364782e-07	6.72572116709237e-07	3.95104083273704e-07		6.66325564867159			1.18687808840977e-06	7.54537467322764e-07	9.20315986837857e-08		1.64723819560624
1.02740545713210e-06	4.95505376110193e-07	8.93965754037349e-07		2.01500621092509			8.35628067010387e-07	5.31730532297242e-07	4.13430567660287e-07		1.02469374830028
2.66382393426621e-06	1.32265646809769e-06	5.01862059047890e-07		9.73508875478170			9.35234134324692e-07	6.80691039324269e-07	1.50859246786959e-07		4.85723236056208
1.09548935810601e-06	1.60583147512315e-06	1.32594845068911e-06		2.94796563815929			1.04495118955087e-06	5.48564656988608e-07	2.79107574242326e-07		5.86226237382283
3.03969501149038e-07	3.00593092991521e-07	2.27729131983155e-07		1.66841885876907			1.63549814760844e-06	5.58005376764003e-07	2.01524119015947e-07		5.07339192658533
1.74268845178761e-06	4.88096675890180e-07	8.13808043829142e-07		5.16875372650725			2.46161597163662e-07	6.19067187250469e-07	4.77935559420932e-07		2.98491985273693
3.11502046639178e-07	7.62509369133496e-07	1.63055667483391e-06		2.02931794445965			5.65009952982021e-07	9.42123950154880e-07	3.64776217193603e-07		3.72313916486937
9.57363313627161e-07	4.87847573911154e-07	3.61515471005714e-07		5.24645287989520			1.01882864775145e-06	1.49687507612553e-06	2.04195320395102e-07		4.60731824249863
3.87962376576828e-08	1.37299598340236e-06	5.89717400502211e-07		1.01944955111454			1.08829670930242e-06	1.32548018921525e-06	6.34053277417930e-07		8.37336258435690
1.41846159305951e-06	3.69494160690261e-07	2.96323153354551e-07		3.58998471150186			7.77191513791782e-07	7.39178194027027e-07	3.80168374810029e-07		5.42895670065815
5.27729385750752e-07	1.99840893465832e-06	1.68404065009062e-06		6.72209061718814			8.69839785379453e-07	1.30045183462326e-06	5.40875677490622e-07		5.23643312167812
1.85556478231609e-06	1.82971202750717e-07	2.89589399625703e-07		6.33751828567812			1.42525452502804e-06	5.19249644981136e-07	3.98536335307543e-07		5.56358572409452
8.04745414914025e-07	1.39740096116746e-06	7.49476211954972e-07		1.26149651507211			1.49871745175103e-06	2.51213212019107e-07	8.18315643077634e-07		7.34931996976003
7.43383447428730e-07	3.22930183057297e-06	2.04258889796241e-07		0.908124819270315			1.09735611485755e-06	7.06710553904084e-07	6.31684178733839e-07		4.55362901481397
1.44575616474327e-06	6.33512726902390e-07	3.71575031364004e-07		2.76491171552907			5.65547552695242e-07	2.03153624623977e-06	4.13751573802113e-07		4.06512226657426
8.12638514875817e-07	2.76168114520014e-07	4.65654941029240e-07		7.70971143448409			6.36956762384778e-07	9.60346798693393e-07	3.67939869372733e-07		3.55975526924941
1.24653311251274e-06	2.33813196173178e-07	1.47769607857840e-07		1.12440801506092			7.66031801344668e-07	5.51791249729653e-07	6.34644185918953e-08		1.51633928429234
6.72263872967359e-07	5.18229128838479e-07	5.72056823337507e-07		9.84898636786234			5.49049927061563e-07	4.78489573580695e-07	2.73130432355729e-07		3.59249357630772
1.12755558388706e-06	1.35671463370792e-07	5.90099589964916e-07		5.63284169655932			8.23190110867698e-07	8.15785447621438e-07	2.90308380396939e-07		3.43385369355460
1.45481222775998e-06	8.49498014353233e-07	1.38790032179549e-06		2.42910649746042			1.84886318720068e-06	1.07730887175097e-06	3.05419862325766e-07		2.07477903290314
7.12732682400098e-07	1.76942624812674e-06	1.73535720470648e-06		15.3666379613000			3.48529613997438e-06	1.76548098277151e-06	7.45475739620580e-07		14.5661141458419
4.63706039966738e-07	1.57448924008202e-06	1.27139784998839e-06		2.06807567118449			1.92225908872308e-06	7.27323588347694e-07	5.68680599177923e-07		10.1541122956502
2.79089070055821e-06	8.96089811985950e-07	8.22408199172110e-07		12.2715216846181			1.62716300173026e-06	7.68460725872303e-07	4.67824409890101e-07		7.43182874445058
2.86459157195780e-06	5.87765775930072e-07	1.92448781329237e-06		12.3284682165318			9.19778742935613e-07	1.32918402398057e-06	1.64940722161214e-07		2.17553600573579
7.51580006515356e-07	2.05387222939574e-06	1.02147715820219e-06		1.51594933855489			3.18920178712386e-07	6.49982249426326e-07	3.20116462728435e-07		5.05040548400507
4.64147904131301e-07	6.10873949847749e-07	9.71288538998963e-07		8.50420361220427			1.62969991844050e-06	1.49590757183491e-06	8.01337585757982e-07		8.40110267490535
4.02158770601140e-07	1.07793642968545e-06	8.05547623818170e-07		2.08699348167510			5.85268610656159e-07	7.52405246604675e-07	3.32189571344344e-07		1.77552965513631
1.05133839489027e-06	4.16458913965146e-07	8.20843932212147e-07		10.2459367934321			1.38755068336008e-06	9.99339037143293e-07	1.81130537861748e-07		5.38930368453299
3.05954539789508e-06	1.17292609242804e-06	7.96498031687303e-07		13.2320633867398			1.01569232559792e-06	7.19969797631509e-07	2.48020789844088e-07		4.78741106334231
1.41047108624222e-06	5.21348327091192e-07	4.32451059077804e-07		6.94196102833041			9.32387447954315e-07	7.79376058709795e-07	6.07376033093270e-07		4.78986179390552
5.62243829828848e-07	2.34937944145989e-06	1.09346155003010e-06		2.56116727935438			2.92513059899403e-07	4.64317618514632e-07	3.15786033509626e-07		4.79972138239096
3.55730408052024e-07	8.97894987941959e-07	5.11087553997905e-07		4.05259151889242			1.52527261879227e-06	5.44938352581910e-07	2.30003086897046e-07		3.42137546749267
9.87775832399675e-07	4.25157146461328e-07	2.90921194949421e-07		1.27566199615194			2.31112507777298e-07	5.08363885632181e-07	4.44513320298098e-07		5.58761205949101
6.36032965381324e-07	1.49542585145361e-06	1.28971077183842e-06		2.18331786671859			1.46057355739135e-07	4.08156101465741e-07	3.14263228509314e-07		2.01051356432824
1.40292166547205e-06	1.21450836589733e-06	2.10599068548149e-06		17.3542134012980			5.35301589026637e-07	4.89366333496513e-07	6.28432923563399e-07		4.62410128580491
4.52737641146153e-07	2.46095321783395e-06	6.90391780985866e-07		1.08848338148896			1.30881830884402e-06	1.40254438819582e-06	9.07489630420776e-07		6.58328301646711
2.20228018503355e-06	1.96072048258336e-06	8.91040218039219e-07		2.09493423216385			1.55371331763807e-06	8.64667086067147e-07	7.05837801069248e-07		7.58980317883708
2.80019014888357e-06	7.98180068831633e-07	7.90773743457526e-07		1.83182533489587			1.07651924277988e-06	1.45028743580019e-06	1.90894002760411e-07		1.02218232247829
8.03780325583951e-07	1.66661926847278e-06	1.40452066887860e-06		3.00456305987409			1.89013632700246e-06	1.61945798835657e-07	3.30513841004799e-06		15.5725924430460
1.86059813596691e-06	1.48721794968614e-06	2.67270840082981e-06		15.4597939330398			1.86068035561128e-07	4.07080771973922e-07	1.61651218812150e-07		0.989881985700528
8.55344209467631e-07	6.95546969108547e-07	2.18229973948115e-06		17.1886439651176			3.31964156311043e-07	2.57431728342440e-06	5.00399739720301e-07		4.14903802366160
2.80449193570892e-06	1.36063994618073e-06	1.12762360915730e-06		2.33531944927899			1.75199287036875e-06	1.39847305801941e-06	1.20548853514015e-06		14.7647622147296
2.49052800026120e-06	8.72108674129163e-07	5.25504430712930e-07		11.1603587088960			3.47225777322317e-07	2.45139257629494e-07	2.44681038540643e-07		2.74682517988441
6.54926685986260e-07	1.83146726483082e-07	5.90860724487016e-07		3.20602308861363			5.25978363395584e-07	6.89884428022692e-07	4.97424333771137e-07		2.71512585431515
7.81174745670166e-07	1.36703868242834e-06	1.86780995225043e-06		3.94026190890370			4.88750167373658e-07	1.48725374941260e-06	1.00364211364423e-06		10.4195136910743
1.08759521237740e-06	1.14826229389933e-06	1.03727297272946e-06		2.28181393323549			1.87704356465064e-06	2.48715625934223e-06	5.30201118779932e-07		6.28443716686405
7.00064664438865e-08	1.10970481863668e-06	1.12193351307385e-06		5.23988106161025			1.42011961291929e-06	4.08953097645696e-07	4.66795715847419e-07		4.47079194318006
5.64817591099015e-07	1.64848494264086e-06	1.99707578010035e-07		0.394422452023808			7.50407968687960e-07	4.78409384967709e-07	2.33001377166641e-07		4.01044801078771
2.00085781621019e-06	1.81945540906212e-06	1.94739176780900e-06		4.06902848154133			6.14054068524428e-07	8.18111202489215e-07	8.35841571686514e-07		7.49392309020786
1.90937690674619e-07	1.19456917079902e-06	1.20592482325451e-06		9.37003613732238			6.33012406271588e-07	6.86133291673765e-07	3.44929896687550e-07		2.34215887448856
4.11173927615199e-07	3.50211836318820e-06	1.05799172998421e-06		1.89493243080484			5.57202512545819e-07	4.81619749772092e-06	7.61798995351130e-07		7.89782379396785
9.80368231037405e-07	1.61687906674095e-07	1.00559253738122e-06		3.53694162490902			1.94951360433378e-06	1.04248561656585e-06	4.26803198584989e-07		4.18370741263008
4.88993501629437e-07	6.11551379303008e-07	6.99820280241932e-07		3.51655778188010			1.10950628681407e-06	5.48321534182531e-07	3.27083629307140e-07		5.52701404673511
1.07082717893297e-06	8.13610090444812e-07	3.22472820207346e-07		6.70808586383150			1.15469279588973e-06	1.29867374856433e-06	1.48309014536697e-07		2.84782669220457
1.07850926837463e-07	1.22161490871758e-06	1.36171011132939e-06		3.11074661124649			8.54138036124228e-07	1.10946824371850e-06	9.38040841756989e-07		6.21930652658211
6.76656412135443e-06	1.66958754447884e-06	1.55240472199661e-06		3.81721500736297			8.91341066564303e-07	5.46072174212818e-06	1.09423054596937e-06		12.5861947860638
3.50137296873944e-06	2.76928766370579e-06	6.92747701238110e-07		1.99745357035448			2.06082724586503e-06	5.98123980125053e-07	3.78722284966147e-07		7.08081826591356
1.17442352200276e-06	1.51561865889214e-06	1.51413162905899e-06		8.75250488227579			4.30750627179527e-07	5.63022828314603e-07	8.93786242919955e-07		9.15376376519248
5.74552053279104e-07	1.56809274895412e-06	1.27558372463348e-06		3.58023872650706			4.40005619991356e-07	1.01016521372822e-06	5.48839959511384e-07		6.87168241913417
1.07294520899824e-07	5.91256439076809e-07	6.63304972351628e-07		3.79933230367738			1.71486168109170e-06	5.24778501722440e-07	1.16300415173399e-07		3.52459287850433
7.33921462806779e-07	1.88551419530122e-06	1.29038387492217e-06		3.25115925699766			9.22414771796342e-07	4.28920996268243e-07	1.89009311836992e-07		4.35707730859542
1.28072169840908e-06	5.34244949666370e-07	1.68560016349573e-07		5.79020785352047			8.43460945152155e-07	8.12520841510952e-07	4.89705402443300e-07		3.91508623097884
1.07393218301473e-06	9.35483013060560e-07	4.37266447604599e-07		4.10198035303043			2.57869975753881e-07	2.86686322501137e-07	1.45614702000045e-07		3.47669446806773
2.74972943840182e-07	7.98448447054973e-07	5.73743296085151e-07		9.46651134225570			9.73103429258739e-07	5.66304045877363e-07	6.39610723573394e-07		9.18141793006996
3.02007309483232e-06	7.81337826819831e-07	5.06457533513540e-07		10.5420077580025			8.59877149358879e-07	9.36264774912846e-07	3.45241514695081e-07		3.26226404728521
1.36005273578229e-06	4.67369826138498e-07	2.89739557028905e-07		3.22014652436658			8.90083822801322e-07	5.02568822430375e-07	2.71909553463695e-07		2.60722263995113
2.08005939190574e-06	1.03219752421280e-06	3.88788427724873e-07		8.06469926026032			2.93770582884763e-07	1.48684284530630e-06	3.73551371671982e-07		5.60596377288043
6.46698059353007e-07	2.60961524818589e-07	3.65454557834249e-07		4.39007328827091			2.72581927122276e-06	5.67767975744556e-07	1.15120652651845e-06		12.1546186381072
7.70199787616835e-07	2.06916484167280e-07	3.99412100052523e-07		4.56339021973280			1.96457201245921e-06	7.55537972774690e-07	8.28777857201926e-07		13.1027079986795
5.45012281055638e-07	3.28703397145996e-07	3.70074313625869e-07		2.81884256008236			1.74725637429691e-07	7.26592765539243e-07	2.17469935560950e-07		2.57247918377201
2.54771622653863e-06	3.75227469831558e-07	8.13695139448637e-07		15.3240112104685			4.47267588565671e-07	8.38616132034053e-07	9.63481903274943e-08		3.99090258851504
1.71341172793993e-06	8.87676698648786e-07	1.99808770309694e-07		8.14462245567333			9.41627687895821e-07	3.04610202663813e-07	3.29733776194135e-07		9.33529879727423
6.94919289009911e-07	4.18773983570089e-07	3.54411794854882e-07		6.56065776922742			6.25532837000289e-07	3.34432812713931e-07	2.20094470354200e-07		1.46223853465874
1.04975946912565e-06	4.75104884653325e-07	3.06093503367797e-07		0.673083970579107			1.83981956234775e-06	3.79943080975539e-07	7.44698910111216e-07		8.62972123794946
5.94620970316271e-07	3.48466962904188e-07	3.36967326955221e-07		4.87278017142244			1.79884188193471e-06	5.69102738586573e-07	3.07289951725856e-07		5.13090727004266
5.20525521818306e-07	3.03765044997370e-07	5.31259109876935e-07		4.29586203518128			7.82395469821649e-07	6.12598003781494e-07	4.26443078832909e-07		4.06588853153186
1.68989379342956e-06	3.03524162177363e-07	3.92344603835776e-07		6.31006348624220			5.60161452687807e-07	1.57005307625663e-06	6.16540171108569e-07		7.01530621677984
1.45197929912162e-06	3.14635426932689e-07	3.93835756526466e-07		3.36060837025196			8.44072019256673e-07	3.96059312282741e-07	3.73819346856315e-07		5.16493096812964
4.16200574569590e-07	6.97418674352597e-07	4.46622763546968e-07		8.31002321144453			3.87505803849224e-07	4.97936805726740e-07	1.84341674847623e-07		1.20394667193645
1.71192356304494e-06	7.04415614638197e-07	8.34683892393173e-07		10.9733512123947			4.25756888564594e-07	5.88990636827942e-07	2.34265273943840e-07		3.20561526020846
1.30195636222000e-06	1.40378065035549e-06	6.88401758868323e-07		14.1822887623104			7.88362249714783e-07	8.10052814639788e-07	3.09633819390993e-07		2.80185386244924
8.96245634030475e-07	6.11164764693779e-07	3.53365961650279e-07		8.97426476161441			9.19734304109138e-07	4.29536557349200e-06	8.90569260287674e-07		14.1317618350665
1.65654402120152e-06	1.36436856634428e-06	5.75559954180319e-07		12.8069166443625			3.73351327552942e-07	1.15428036443093e-06	6.95128959300154e-08		3.00895421845363
2.39146582737053e-06	6.25798129714195e-07	6.27045155984454e-07		11.3545144972225			3.55645240351585e-07	3.18578378668262e-07	4.46277267408453e-07		4.72219781609284
3.26733254768456e-06	9.46617141299014e-07	4.64856540949082e-07		10.9604364026030			1.03337344354605e-07	1.32969834857567e-06	4.40835052111518e-07		7.33256251865527
3.50019043287449e-07	3.95088633296241e-07	3.33075466678933e-07		3.55870868314491			1.32642874447174e-06	1.18556102078353e-06	8.56399858907069e-07		4.60642625174308
4.03323828659591e-06	6.59312755050704e-07	1.75958564301955e-06		24.8519183077500			2.91159679077572e-07	8.22645736050074e-07	3.10043417848961e-08		3.66600690292260
1.82265717429321e-06	9.98042386831174e-07	2.42562614706302e-07		3.63039956507020			5.77726869797832e-07	4.03815071116693e-07	3.74561605137448e-07		3.84929373392783
5.17375096835899e-07	8.55988359079137e-07	4.64589545042872e-07		7.47291370129716			4.10714263484338e-07	8.40928976926099e-07	3.52627167069267e-07		4.23065009642696
9.66879115318338e-07	5.86730221816777e-07	1.92235525814386e-07		1.88097849988711			8.95860329219740e-07	9.08178849893276e-07	2.87510199727709e-07		3.99851070329740
3.60640161720213e-07	3.73214981578756e-07	2.36776914716717e-07		3.60736404418728			1.23985945100622e-06	7.05415380334743e-07	5.55218434081010e-07		6.51440918878808
2.81408631095231e-07	3.11148569994261e-07	1.77162926188083e-07		0.901884830077443			3.96932758233354e-07	3.95437154435562e-06	4.93044853661955e-07		2.39903475091773
1.05374809043878e-06	7.17818726020505e-07	2.54824395497862e-07		4.63428497204931			9.80051061411919e-07	5.08275033543172e-06	5.16980560865056e-07		5.42571874819047
7.41212371652001e-07	6.04429377157524e-07	4.11074061714057e-07		5.17269064508989			1.49120416086261e-06	5.18349523670807e-07	2.78544280017914e-07		3.18310322447390
9.99084789995970e-07	5.65327759316828e-07	2.64793821036900e-07		6.27767321096990			1.03564315152252e-06	5.44630916202635e-07	3.25958194579375e-07		1.03501674044322
1.67140625409974e-06	5.05968197499948e-07	8.84338215766840e-07		7.22719348405263			3.77359275391672e-07	7.13813958057709e-07	1.65118838405931e-07		2.77879258292914
4.58680174594873e-07	4.66990714079968e-07	2.36936027132186e-07		1.31153496600714			2.25652511699914e-07	7.83179686404356e-07	2.85950477909254e-07		4.41624590194201
1.22045325559939e-06	7.23855152964261e-07	2.25145671433195e-07		4.25575651398766			1.51380201624396e-06	6.30866945470521e-07	3.21428437568846e-07		6.21177718900219
4.48919763108455e-07	4.18290149570082e-07	4.45195363838689e-07		6.33816936146351			7.19078308471303e-07	1.88578101693542e-07	3.23046920325214e-07		2.72208196693546
3.41366754774297e-06	2.52329029556878e-07	4.59132220336541e-07		6.76692995670466			6.99518194483428e-07	9.14930798694432e-07	2.82572740207336e-07		4.01034803205534
3.57156201653945e-06	1.36697054049654e-06	7.09447112863653e-07		14.7992737490598			4.13217971413511e-07	4.50085998790493e-07	3.99283308862441e-07		3.20509390837064
4.18275342077407e-06	9.23323558304391e-07	1.16807457185308e-06		18.9886152389922			3.31991355596002e-07	5.46334764068874e-07	3.92464654238244e-07		3.26909515857069
4.05002477351623e-07	2.98967042513639e-07	3.98952206031896e-07		2.14116422215507			4.37403453418800e-07	3.02223088742985e-07	4.25228735886703e-07		4.82636872824166
7.62714607794579e-07	3.83312364072922e-07	3.08435129315918e-07		7.15138592056357			5.42800370113926e-07	5.35076938089816e-07	1.08414617741647e-07		0.995949532661608
2.21746062536922e-06	2.85257173762748e-07	8.13883373649386e-07		11.3307993484942			6.69618602507957e-07	3.01869190904201e-07	2.61564682042386e-07		3.59948139535725
2.13045269166506e-06	1.12176201850780e-06	5.66546300226324e-07		12.9005070377398			2.07236246336710e-06	6.69651597275773e-07	6.87524088545335e-07		8.76500766466619
1.78724690981409e-07	2.64049538893066e-07	2.06827510552758e-07		1.82210749488569			6.45522556519588e-07	1.05422458551253e-06	2.57885602182243e-07		3.29221747490640
9.35908087627497e-07	5.33487920191983e-07	3.74188627421636e-07		1.39476260501663			1.70434923635646e-07	6.29756557276587e-07	4.34595558923078e-07		4.14316511832612
4.28823604160181e-07	3.39527777735313e-07	2.56279752607348e-07		2.74143842873884			4.83695073679507e-07	9.70056422771384e-07	5.73600788225532e-07		2.98725952427747
2.22906455905400e-07	1.52318513136752e-06	5.42180895788157e-07		12.8564169264208			5.74555933079795e-07	1.11740619496377e-06	4.23711669519224e-07		4.40339516793506
1.36557112770158e-06	8.09391384522377e-07	9.71247350904183e-07		11.4507708515523			3.21676284024234e-06	6.11472094947960e-07	1.44304062380800e-06		18.8277335273049
1.54515869799637e-06	3.31129400700737e-07	7.46137175834051e-07		10.9448177238239			3.18060658568845e-06	9.40333558531649e-07	6.38571821422832e-07		8.89298020350152
2.51720765614958e-06	7.08954327272624e-07	4.07074745335457e-07		8.33250078136702			1.69815677472639e-06	1.31360284162195e-06	1.00128192174254e-06		8.76789579902460
2.62391444443685e-06	7.66113312720163e-07	6.80376697564451e-07		13.2433290159349			1.39646853830936e-06	1.30275308990981e-06	6.53684922621619e-07		6.56256259421282
7.43434192817193e-07	1.12770831775236e-06	5.40433606276456e-07		10.5321642193508			7.30718036509920e-07	6.60610495458100e-07	4.06616091667560e-07		4.57240792196556
7.47968910778254e-07	4.31013814068481e-07	3.08339698722634e-07		3.30386672281052			7.47511328797290e-07	5.73594017961658e-07	5.30935735437155e-07		5.38155676206520
2.58008049469203e-06	9.18677925592611e-07	1.05348447565167e-06		16.8453655802845			1.19542276413798e-06	9.60242515133129e-07	4.17926780077694e-07		3.89811078670977
9.52143957833638e-07	2.91512094449748e-07	5.57240042971946e-07		5.33187531893376			5.12178492430751e-07	9.89279272532191e-07	2.75712321900642e-07		2.83702149036332
4.41560154028552e-07	4.80799614850343e-07	3.20955223986522e-07		3.84705620257521			4.94006157329160e-07	8.96456972059026e-07	2.69390092262567e-07		1.61805698251258
2.25147061043824e-06	6.14944565259024e-07	5.64487635308748e-07		11.7528921508585			6.73300243158853e-07	1.70598884886518e-06	2.72122648335185e-07		2.69566706642762
1.10607097473819e-06	2.38119477260277e-06	1.24543028886612e-06		4.24406861562562			4.91373885658983e-07	7.93231192332190e-07	2.68888753915752e-07		1.56507361013908
5.25192180346994e-07	2.73173827953795e-07	2.49470346987822e-07		2.96337760654129			1.06150723870970e-06	3.21455532822722e-07	5.38151675244563e-07		5.15210928540434
8.22428371579761e-07	5.10930221551469e-07	4.75766511991192e-07		3.00062018215155			5.46429073576456e-07	4.45455482674070e-07	5.46480533914980e-07		9.67252891783888
1.49444169340375e-06	6.10142251773374e-07	9.89820526745645e-07		8.24767299676057			8.32983354726766e-07	6.28294427368847e-07	2.79210067202871e-07		1.67162974826957
1.49782474380106e-06	2.54309770915319e-06	7.69226076034852e-07		2.78215662154249			1.20624429323252e-06	3.52566799606447e-07	1.33529548780260e-07		3.37105082452431
1.16449383896244e-06	4.40857220634510e-06	1.75283701086380e-06		5.64751960920467			3.84861626609486e-07	4.34936807775821e-07	2.91773827232824e-07		3.86154735879752
2.35450898160604e-06	1.50200794135392e-06	6.29303462440763e-07		0.954425063011769			3.55116248602773e-07	3.67469962657565e-07	1.20596699845714e-07		3.21950905916851
1.07441847560222e-06	1.46700326135930e-06	2.47614209604959e-06		5.75030585550008			1.54030932462568e-06	1.09735314926372e-06	1.10392719001743e-07		3.56566844145652
5.58631746193883e-07	2.88437571840386e-07	7.24187084386801e-07		4.92602756001993			5.28462550825485e-07	1.29995841250749e-06	3.26677494626344e-07		2.57712097270298
5.77778217942632e-06	3.82144290599075e-06	8.23939521096445e-07		2.30360306020129			2.46890746197520e-07	1.90472945193382e-07	7.19321032692628e-07		7.00409573544715
4.38923222193112e-06	7.85973392233254e-06	6.38179227411790e-07		1.71051522642250			3.80338975415787e-07	5.08472916354976e-07	2.39586506944469e-07		3.93810255898739
2.28515218909775e-06	4.38921484841243e-07	5.65990295148126e-07		1.97762763162795			9.62415924710101e-07	4.42618013562577e-07	4.02622092339472e-07		8.68525181881551
7.80628793477105e-07	2.61365109038439e-07	4.63878416491797e-07		5.93855973589559			8.15556199899195e-07	5.59023943025378e-07	8.24064273423713e-07		5.89706470556592
1.08014488471429e-06	1.22305515603777e-06	1.71499737758741e-06		10.8605419089400			2.66732840211410e-07	7.63970351240933e-07	2.29798104906819e-07		2.78603789103001
2.68692281175740e-06	8.51977583642381e-06	6.82412093970769e-07		2.31824904192210			1.50916956654220e-06	6.51367964535135e-07	3.00420709198477e-07		4.52823874800357
5.25585722421955e-07	3.17137513563284e-07	6.88850049036518e-07		7.85979299337499			1.16471037466674e-06	1.06195280511212e-06	4.69797501932833e-07		2.81954627014091
2.89512324003933e-07	6.75327846721453e-07	5.82175974162636e-07		6.64108741394950			1.55883180693771e-06	1.05466719156024e-06	3.38495606320608e-07		2.22506083279360
3.17915306977753e-07	1.51068151724934e-07	1.03812093034352e-07		1.85173419276404			6.40074800869139e-07	8.39666895972278e-07	2.56335526613205e-07		3.59401985170961
2.16353487436684e-06	1.64170388952076e-06	1.02608492057283e-06		11.6987419946259			6.84483453458267e-07	2.21549663788817e-06	4.03218317445669e-07		5.21693817258274
8.34286666234604e-07	1.38643672199572e-06	1.04981231534064e-06		2.22795468092688			1.63791731856913e-06	8.16528366414001e-07	2.56729361850161e-07		4.68177550800936
5.67517265897947e-07	5.84421233190258e-07	6.28063977599165e-07		4.95754800392073			1.48047100709646e-06	5.40168812006742e-07	5.44378527606953e-08		3.80245795341997
2.80701442322568e-06	3.06368704922580e-06	1.04156658140500e-06		2.35233561690337			2.85677918264864e-07	4.69715217777768e-07	1.89482036588875e-07		4.14540256455943
2.65438347619369e-06	1.14433098588549e-06	5.09864204941069e-07		6.91066633418727			1.22914163729770e-06	1.74891288738800e-07	7.80799952000299e-08		1.89121764086706
3.39890252221738e-07	2.68453659189757e-07	2.13423032446575e-07		2.63682771227571			1.91458536524591e-06	1.78537744215846e-06	2.52559803548932e-07		4.58482705864731
9.09431056878815e-07	1.48450693589705e-06	1.47985646135242e-06		11.9562909364442			3.02472974794327e-07	4.23749210717550e-07	3.90587665356066e-07		4.00678655909075
8.88127899397876e-07	2.90325256088426e-06	9.94620264373254e-07		15.0261785883400			4.76580509156923e-07	5.19054145904061e-07	1.43101992603213e-07		3.01761517783305
7.05578614714887e-07	5.36330181181312e-08	2.75897164991068e-07		3.96304487827741			9.88693728475374e-07	2.68568798893842e-07	3.36152837333837e-07		8.00761381261571
3.89265138586091e-07	7.82469542664075e-07	4.85603038173132e-07		6.55740206830641			2.06322862636047e-07	9.11136745741884e-07	3.12188102092924e-07		3.13587603648045
5.55385273647963e-07	2.18554180651257e-07	7.81261485169212e-07		1.27246187067171			4.86439691160615e-07	4.32480224113368e-07	2.67584523765302e-07		2.40112898266725
2.18536531833009e-06	6.02688605062873e-07	6.77415939437793e-07		4.45043135861825			7.19595922537182e-07	9.34111809028047e-07	2.75227484642204e-07		6.79025514348793
7.38555951025837e-06	4.07595533403240e-06	5.03593225680420e-07		1.78511389306299			3.28494400121465e-07	8.56988517060825e-07	7.70058757505209e-07		4.29636665378545
2.64754809452605e-06	6.65432501470222e-06	2.78147771053554e-07		0.898789068526932			6.37173850547527e-07	2.70754508701866e-07	5.42545175718639e-07		9.37170998841959
3.51694001599123e-07	8.79778807080025e-07	1.06994162435183e-06		13.2584663867068			1.13364122315653e-06	7.22498591043339e-07	9.28035236959948e-07		11.5620980292772
1.86250224737609e-06	1.50280766928269e-06	3.80584521417320e-06		16.6015887510716			1.02532298196107e-06	3.47384778467692e-07	3.04236680111175e-07		4.33044849822670
1.46314924590236e-06	5.30296414143154e-07	4.36970463862413e-07		7.61200785540601			9.41268780154953e-07	3.67511194755773e-07	6.83451003316565e-07		3.36309813375567
1.95698977369548e-06	3.13232606775480e-06	1.12189169922705e-06		3.81944288656678			6.99818124717696e-07	6.97187825906236e-07	4.97228805562040e-07		6.76493627798926
6.18747511653783e-07	3.02551422950658e-07	3.70215315363137e-07		2.68912166799593			1.12480135213720e-06	1.11831303640414e-06	2.15671948404191e-07		4.30970803741846
4.82738828999889e-07	7.19636776239328e-07	6.07468587054694e-07		2.84843639854333			1.47601156420540e-07	1.66270826032714e-06	8.58092930865508e-08		4.28998995454341
7.49940429105944e-07	2.74855331194836e-07	5.49507388744011e-07		6.28361266158273			9.14351443717760e-07	2.36880772545816e-07	4.35568660430711e-07		7.20287420719235
6.33024969633230e-07	4.32175953586724e-07	1.06234745027161e-06		5.12173605722769			6.61539787592965e-07	2.59819774033899e-06	2.91007776527465e-07		5.25136930921763
6.74557806108620e-07	5.34440273327025e-07	5.26003809558019e-07		1.15934504468802			6.58882239744128e-07	8.02472049045625e-07	6.59047970691496e-07		9.02232567978567
6.77902949274251e-07	6.08827416341652e-07	7.97921734150172e-07		9.53422895144642			1.49488653500202e-06	6.48310058635789e-07	2.94882579451225e-07		6.87129481677808
1.41557349472368e-06	5.52235331375704e-07	2.77840785141825e-07		2.01208568083136			1.48254019350966e-07	8.85787193638935e-07	4.33830511082790e-07		6.75382768547555
5.44114104050402e-07	2.40784031450631e-06	9.59574220576382e-07		2.84665314394957			1.36590375018824e-06	4.37567207861770e-07	5.45460724607344e-07		7.90826063450796
7.12580183251622e-07	1.39483999638827e-06	1.15805162524429e-06		2.17712078254837			1.74868886674693e-06	7.62199484992363e-07	6.19433810261397e-07		8.52583427870817
1.16669562354316e-06	3.50216776448118e-07	4.77454777001072e-07		6.91621370105994			4.88647652237847e-07	9.75958497814959e-07	8.98620848666003e-07		10.1439297034375
3.15931511254381e-06	1.08059615286359e-06	1.40112175569587e-07		2.02749642434769			6.27829535148730e-07	7.43060513402254e-07	3.95963692304652e-07		8.50063249299935
1.00552696492479e-06	8.68800120121207e-08	2.68601207421034e-07		3.14114836133746			2.38493312263353e-06	4.90083217612035e-07	3.23718026862089e-07		8.29270115420506
1.63840820934631e-06	1.14535117949582e-06	2.02163280141228e-06		14.0939135862320			9.55482292740504e-07	1.63125251764515e-07	4.30000161936452e-07		7.40712142367860
1.27874658394027e-06	3.10957743937956e-06	7.67156042434245e-07		2.74626146441629			6.49985265225780e-07	6.27882550519366e-07	5.51969945823573e-07		9.60130299373171
1.28779232781692e-06	2.86752145862871e-06	1.52469398212344e-06		4.19714707888926			2.10658253845720e-06	4.45377670710656e-07	2.92761004524335e-07		5.73529887065489
6.88580998219526e-07	6.27906987419731e-07	7.24368446828378e-07		6.79922810560751			1.47711481795828e-06	5.64402351835198e-07	8.61308952504640e-07		8.39972467890584
2.23614112850473e-06	3.18203062655552e-06	1.66475078222391e-06		3.80629325797955			1.36983234212084e-06	1.15370119141260e-06	4.57828988224295e-07		10.2358645971170
1.22892347017475e-06	5.67041601348177e-07	4.70544301763828e-07		6.90733841219858			9.67866645112073e-07	1.01837107052289e-06	6.95492680098062e-07		7.84786576108996
2.02401313265064e-06	1.09992445037824e-07	9.05591026747293e-08		2.36355551507761			8.56703294351873e-07	4.52889237639750e-07	4.97797662626904e-07		6.82324300919048
2.54517218027488e-07	1.76055166328273e-07	2.43329316893217e-07		3.20565797858238			4.49530628831514e-07	4.71100869261389e-07	2.65114066823796e-07		0.717233912846457
3.80342028844550e-07	1.32124400313366e-06	7.59705197589485e-07		2.25852996466856			9.04623756066105e-07	1.89329490245306e-07	2.60037041250397e-07		5.72247212329807
5.33028897942354e-07	6.21831767549397e-07	3.12885164518088e-07		9.17557782076830			9.87249285601726e-07	5.76255341795172e-07	7.35914422265071e-07		7.44375054169469
1.46788099365062e-06	3.04213107974408e-06	1.82142778611587e-06		1.83146577752879			5.74605359814761e-07	4.12938218702433e-07	4.80825812180906e-07		7.06634695016126
5.15788978848394e-07	4.05784516800240e-07	2.99804966894213e-07		4.84729075994747			1.35532465438650e-06	9.44965327619028e-07	1.04196176664922e-07		1.75722111566891
6.70127988949728e-07	9.88159085088427e-07	3.31547351316020e-07		5.25385652075758			4.66480662524059e-07	6.38325877866710e-07	5.05951192656498e-07		4.60922112020787
6.96900167793387e-07	7.54071311139225e-07	9.43853707999358e-07		5.88937644980909			1.15811922033559e-06	5.15527343313894e-07	6.85438354429945e-07		4.49791296418463
6.36199580259701e-07	4.69877992316433e-08	5.39506898653474e-07		8.54668924632294			8.87280978037720e-07	5.55112135197199e-07	3.69335466387804e-07		5.63542038003888
2.00459576823303e-06	1.24381134196794e-06	3.65441413283662e-06		3.87331654659515			2.19625949795976e-06	3.24624172028501e-07	8.19355415483165e-07		7.46527578919589
1.77288565612799e-06	3.43478532137813e-07	5.74363487138085e-07		9.87844694283576			6.42766559079145e-07	8.34996587169768e-07	1.64120502244584e-07		3.21414455808089
4.24964948590362e-07	1.97966012194473e-07	6.07902919354480e-07		5.11136701601964			7.68026606410426e-07	6.74180853938504e-07	3.90189449264436e-07		3.71625411609263
1.86205837064162e-06	1.74799946922404e-06	2.94353304188086e-06		3.33560142032527			1.29985232419627e-07	8.27580597211544e-07	7.59752950132409e-07		6.14043343860854
6.44046946899643e-07	1.81954541287564e-07	2.87488152366774e-07		3.81004266212884			6.40194151400989e-07	1.08832330625149e-06	2.91782957328474e-07		5.10577870229904
1.14673950349407e-07	1.86389200569797e-07	2.84682423492978e-07		2.31034236712990			3.09451226860857e-07	5.39894814313000e-07	2.74238524049052e-07		2.04581102879713
1.47276504704729e-06	6.13384716356949e-07	5.77902645654419e-07		5.30980183678180			1.34165803849933e-06	6.64658629819868e-07	7.41973114026773e-07		7.11220572185933
2.22795277627761e-06	2.90990545292833e-07	5.32026034914502e-07		7.25857845992040			1.21493136339395e-06	6.70853009933922e-07	2.78506720589261e-07		8.17930742423595
4.54401683262930e-07	6.96700578263355e-07	4.01522821059917e-07		6.78690477673022			4.50241944910704e-07	7.95086719425461e-07	8.32081831548361e-07		8.12969767247220
5.73784631868278e-07	8.17859056002154e-07	2.77840285182686e-07		1.97102609949522			1.26309201089040e-06	9.24935151856355e-07	7.40392141936652e-07		11.7120706130098
3.00842630649650e-07	9.66699062634094e-07	6.14646415855921e-07		8.30834582780777			2.72664141205129e-07	7.16870706893827e-07	8.86527694233716e-07		6.16492443066603
4.46943168146179e-07	7.31213545207332e-07	3.04078196064352e-06		4.95606734171618			7.39679899148464e-07	3.88621261781482e-07	5.18504959653977e-07		6.82210183748429
1.19673500151109e-06	3.24698728043818e-06	9.31221981766009e-07		4.49250856267665			6.20817765215010e-07	9.76684601557792e-07	4.00864460111000e-07		4.05396604340527
4.61097121902253e-07	1.16034504927154e-06	1.23908773329339e-06		5.66096001709860			9.97504083822508e-07	3.09790483668586e-07	4.28774565214876e-07		5.98244029820384
4.02920565494521e-07	3.39473730806701e-07	2.47040321674389e-07		2.85513580832069			7.39828443670184e-07	5.68246217590333e-05	9.69909313660401e-07		2.94642614847129
2.34111728907636e-06	5.47691924799530e-07	1.10802583954859e-06		16.2109167066351			1.01495517107634e-06	5.77368254395731e-07	6.07618497720921e-07		7.14803011674854
6.35118879972338e-07	4.58259956550202e-07	4.22905764307984e-07		4.95494482775595			7.98896817981544e-07	5.19826724364308e-07	4.81628670471092e-07		3.81833391703469
2.43025977284870e-06	4.81801677999933e-07	2.15866221316646e-06		16.3398437352114			4.90067505363137e-07	8.83226476261233e-07	6.51962266833571e-07		8.86286434309707
1.48477322400725e-06	6.89715582345808e-07	4.29468437026608e-07		5.29266257736510			7.18755425744653e-07	8.11014454389835e-07	5.21971480038719e-07		5.41455769417395
5.61838399543952e-07	1.46045892214727e-07	2.71857202705022e-07		6.30095456004837			1.01269931459757e-06	7.03164156651536e-07	5.63344813247986e-07		7.70334784080162
2.65924589886422e-07	6.14654989177927e-07	5.20661462718964e-07		2.82343330498154			1.20876411837886e-06	1.15844936903565e-06	5.72356156528811e-07		3.69704817154511
5.75080313359004e-07	5.34725398037121e-07	4.12663935955391e-07		4.95813311080512			8.76446576808773e-07	1.02696502296073e-06	5.92635290154456e-07		3.94409769660646
2.56208519521597e-06	5.05018485480454e-07	7.02207843245697e-07		10.1882409296062			5.97910214279642e-07	7.57688288060957e-07	4.07009398552866e-07		2.41341919518140
3.22973250640753e-07	2.43017546380863e-07	3.67321138967479e-07		4.25962613258542			2.81196249290979e-06	1.55698119447596e-06	8.80043566503186e-07		14.4162455072836
1.14279419885598e-06	7.52277974102892e-07	4.70907038301309e-07		5.14562366149507			2.65728743927876e-06	5.86651877176880e-07	1.13209604276664e-06		12.9327575571869
1.38977855434863e-06	3.20864342604392e-07	5.08550593880088e-07		6.84566589070370			7.88729438163594e-07	9.15905116462642e-07	8.92664331147820e-07		10.8465331847966
7.83655803917018e-07	1.51210889168205e-07	1.42570796762505e-07		5.75558273744815			4.86599385966071e-07	4.75639576643906e-07	5.68569743549269e-07		4.33155755155114
1.42719377828119e-06	3.81465506028611e-07	9.09599339171631e-07		12.8859585187824			5.82844683344792e-07	5.53480267808271e-07	4.16027706308727e-07		4.85329379052231
4.61117599690374e-07	6.20617368931057e-07	5.41031539777998e-07		8.42622378815768			6.47400558677763e-07	1.01623839520191e-06	4.16758299061086e-07		3.39143968689666
1.70008578065852e-07	4.88009507155161e-07	3.15833967319586e-07		2.06468545605958			2.13268820859076e-06	9.85625098982166e-07	1.44287695962204e-06		17.9438174250988
6.54463999635258e-07	6.24469027924698e-07	7.45000750581291e-07		9.09035260644574			3.83404061189958e-06	1.17084653722791e-06	1.04224349123798e-06		15.5953646922682
9.64084001879412e-07	1.49933280719133e-06	1.07507319907515e-06		4.09067518310453			7.52801557508292e-07	1.52546824688236e-06	5.12985436084791e-07		7.07921913204574
4.34330672620325e-07	2.64729991811577e-07	5.61807365080423e-07		5.78951085895033			4.85447166202985e-07	7.22038718001229e-07	5.98085572559986e-07		5.96443891094582
1.39630705057351e-07	1.85416548974204e-07	4.07558682215867e-07		3.93019699592068			1.45896976125141e-06	6.07949259306114e-07	9.31120300255149e-07		13.0320628653940
1.69734494339509e-06	4.58256025585462e-07	1.82732501792496e-07		3.43039263701948			8.19287393512168e-07	6.95178259607002e-07	7.10391568768329e-07		3.08082286273039
1.89382176425593e-06	5.27121883363864e-07	6.28693526232977e-07		1.57016163373425			1.74585237930205e-06	5.28236871034385e-07	6.96994512724781e-07		4.98416718855801
							1.01032849712203e-06	5.55525278218829e-07	4.07094117579317e-07		4.82245613134810
							7.30108806586720e-07	5.52606869449366e-07	3.96776198235990e-07		5.10202835529855
							8.58573068318523e-07	5.33542535757521e-07	4.77262179096736e-07		2.95427790168747
							9.38597382732509e-07	9.40099069405587e-07	5.79666912197511e-07		8.74102919320324
							2.29571862497969e-06	7.29528651373612e-07	9.23639590181162e-07		11.2023252121869
							2.34505809403033e-06	9.57676444153398e-07	1.26126954650882e-06		18.9038058766212
							9.70002850502177e-07	1.21390323782768e-06	5.92825461853952e-07		5.94352022646824
							7.13517318787656e-07	6.71754165784824e-07	4.87990329448721e-07		3.84894498307400
							1.61163190381119e-06	8.63008686448886e-07	6.60989634275633e-07		6.40974082936927
							1.35835059764884e-06	4.92683468990928e-07	4.88656417531842e-07		4.86308285965207
							2.93990499223523e-06	8.92515115922885e-07	9.87640754678863e-07		16.1014023978069
							7.51632489450502e-07	5.08132774694190e-07	4.98306474391834e-07		3.85878940055620
							6.95409492566076e-06	1.45302277297392e-06	8.83694494080582e-06		20.9630844360529
							6.72662496009964e-07	6.30417097296820e-07	6.51925150806746e-07		6.83556740762526
							1.74415151802338e-06	4.83971788752624e-07	8.51271622161066e-07		7.45936293158668
							9.88872378851126e-07	9.54272687250981e-07	3.72574774436561e-07		1.73057674364858
							3.03042391766494e-07	5.75607153356710e-07	3.17682570512294e-07		2.27273795973142
							8.89685910657689e-07	1.01482754046920e-06	9.00898365093145e-07		10.4419641393811
							5.18386434982794e-07	5.88437719762867e-07	9.19879583532870e-07		7.03634632384871
							2.31298487123279e-07	1.48324102824971e-06	8.27616784766931e-07		1.68666487748080
							1.85802847694881e-06	6.97049338556239e-07	9.91307462065322e-07		10.8501085326390
							1.13416586905442e-06	4.97458555869935e-07	5.17278155707453e-07		7.60138013816773
							7.91664856240830e-07	6.45155464561383e-07	4.70049527540031e-07		2.74254205457892
							2.13222301629705e-06	2.53138630303539e-06	2.88577213531647e-06		1.63869293641906
							3.32962551347923e-06	1.58969768846200e-06	1.38665578688968e-06		17.5934319917951
							3.55707496006845e-06	1.25691873024915e-06	1.08486236723872e-06		16.0093141523301
							1.13719463997883e-06	9.85150123008157e-07	7.51869389577199e-07		11.4847275119520
							1.27925254241927e-06	6.95265875153049e-07	8.80051306039624e-07		9.38689402253647
							5.36903498120484e-07	8.31400164932363e-07	5.61423391404357e-07		4.46064567552269
							6.68625138523760e-07	4.59212843124592e-07	6.40898491306026e-07		6.28212535756447
							2.07046538664216e-06	9.81670920726527e-07	7.29219787366094e-07		9.95376121307001
							2.26927797256599e-06	9.19319730834157e-07	7.41041051811805e-07		10.3429600250773
							7.40364473673942e-07	1.08332869583631e-06	5.27446480768933e-07		7.15298031812167
							2.04929246782494e-06	1.33569959283400e-06	7.74478112753693e-07		8.02917692905308
							1.67885936131077e-07	3.02281885416032e-06	1.05426690355489e-06		2.82123939555384
							8.01758782250159e-07	7.36139950799376e-07	6.31685276915762e-07		5.85659537222236
							4.51525360636083e-07	7.55497226356871e-07	4.88987956263183e-07		5.39828950365755
							4.35730288136151e-07	6.98463031891239e-07	6.99487688658632e-07		6.02484929857866
							9.65471166019285e-07	6.15221893700963e-07	3.20514165330677e-07		2.91275654331675
							7.29481965327221e-07	6.09498397981208e-07	4.93643604713048e-07		2.86122888525778
							6.67223704870078e-07	4.87168037147872e-07	4.87434084900125e-07		6.59543458821880
							1.04881203836790e-06	7.22841598662641e-07	7.27042072438255e-07		5.92034726156353
							1.74263632855917e-06	6.88359034440595e-07	7.61324761038488e-07		7.34500590249608
							1.60270472966233e-06	7.42909626082622e-07	9.01651828116863e-07		13.4947162245837
							1.07889218151550e-06	1.32961209923384e-06	5.59534156632926e-07		3.83308386980188
							4.03394781261499e-07	3.74846147571280e-07	4.86659724091776e-07		2.35603054324275
							4.77559719146538e-07	6.23899553184872e-07	5.24059585885205e-07		5.68375752388922
							1.06304339262225e-06	1.02224813619916e-06	5.39204372738516e-07		8.00295192493921
							6.91764873202607e-07	4.63643882256072e-07	3.74178741697350e-07		1.88688303760962
							8.73471271588024e-07	5.64476082174011e-07	5.94806359091943e-07		5.64518225356063
							1.71974705152506e-06	5.94506369703522e-07	9.46830492999109e-07		9.93400661997021
							6.61383650969517e-07	6.12070331522130e-07	5.84111789811993e-07		5.73099462947204
							1.65833167670932e-06	1.25456075425770e-06	8.83671521287056e-07		7.60244524855354
							7.29414814801855e-07	1.40210370658671e-06	4.47838022034598e-07		7.14333995341661
							1.81156374719875e-06	5.65589437929748e-07	7.33128091364909e-07		11.9482502808708
							3.31723993837369e-07	5.17925228437503e-07	6.30698788681119e-07		6.32858198579285
							2.61023612977400e-06	1.76135941327337e-06	2.42150290644951e-06		26.4586645355945
							1.30145630356561e-06	6.06425000202579e-07	4.12993050558703e-07		4.18968750603744
							6.68207263157357e-07	4.18794357745394e-07	3.20158779195728e-07		4.43490174132417
							8.59821447278099e-07	3.69076190020758e-07	6.49646317019130e-07		7.64015504681159
							1.28612338894568e-06	5.04411345657782e-07	5.00978677254474e-07		3.88039273963381
							8.69500799968534e-07	4.05686477955159e-07	6.11274923160842e-07		5.94535277657784
							1.67628654424396e-06	5.23796353841044e-07	1.89536461686320e-06		8.48795490862904
							1.65428142021638e-06	8.67225345030169e-07	7.48759543975877e-07		9.81736545669785
							9.10660453168843e-07	5.11068743165761e-07	6.14384681043961e-07		8.91264947668683
							9.98628566541115e-07	8.81955685844004e-07	3.46133499118346e-06		18.9402348640300
							2.23122233494372e-06	5.97397145784985e-07	1.40822776976943e-06		18.1944405837266
							8.32655852082304e-07	3.95385367436155e-07	3.70669614739470e-07		3.30947947742644
							3.59852043136873e-07	1.08851550945819e-06	1.03607218920617e-06		1.92066486177775
							1.73737543755793e-06	4.52005391921744e-07	3.41688975323263e-07		0.923852796443097
							9.36176423437683e-07	1.28989092026871e-06	7.85570067658231e-07		9.31257819602498
							1.46131168193341e-06	5.21880772485358e-07	6.94249110147711e-07		10.0021754188987
							9.65619932579777e-07	4.42915574526421e-07	5.24808542757188e-07		8.28195429934381
							3.09727237232773e-07	3.95237691848711e-07	6.14440787730499e-07		4.74622405208206
							9.15225823699393e-07	6.78790934252202e-07	9.18477891618186e-07		7.62872169390783
							1.30217496888500e-06	1.02325607694219e-06	4.24621780482239e-07		3.03592892249282
							1.22516586827628e-06	6.25168187031997e-07	3.60972889723957e-06		15.6970443489918
							1.01005004444327e-06	9.18318006966028e-07	8.17764785845784e-07		10.5503625203207
							3.33297843408710e-06	7.69105473533698e-07	9.11437368528999e-07		15.1600762209018
							3.70691382035763e-06	1.39382387826147e-06	1.57831169080338e-06		20.4546291036575
							1.10888139735279e-06	3.34856361080772e-07	4.37338038224281e-07		6.56673093622326
							7.77565700543075e-07	6.99151762599831e-07	3.78400485335096e-07		6.76003222250562
							1.01070892226145e-06	1.02032777707494e-06	4.08034212674432e-07		4.04189790907138
							5.36243793662697e-07	6.62127225217154e-07	3.43602247336313e-07		1.23186518974725
							2.70200535301199e-06	4.72542553314252e-07	7.13364594380712e-07		10.2877240035286
							1.46534556165513e-06	9.58316056395598e-07	3.32439457194910e-07		4.27446628339633
							6.09839755801109e-07	4.86584228914935e-07	3.33611476588274e-07		1.32466151138238
							8.58442405591658e-07	5.89457505974691e-07	4.74520487850689e-07		5.73654097487253
							2.27172970565691e-06	7.84871872527033e-07	1.14992502578833e-06		12.9873410661894
							1.43359536765313e-06	5.78414882549678e-07	4.96668861894162e-07		3.77646938738781
							3.00663245427965e-06	1.14957417737692e-06	1.11632179561394e-06		15.6368130872093
							8.96061473117307e-07	6.83318817431359e-07	2.91659766692131e-07		2.42813096331407
							1.06822596011373e-06	5.25311866061107e-07	3.22787401135291e-07		5.68588009384144
							9.91735017495465e-07	8.10187670909212e-07	8.90854106857452e-07		8.74452135556730
							1.10012697798238e-06	6.29460947482403e-07	9.87643158136059e-07		10.4709297688861
							1.38186115208075e-06	9.42237779599973e-07	9.84327408540438e-07		8.31951584797955
							4.40084566072642e-07	1.42274317200625e-06	7.09097017639674e-07		8.05849829675881
							2.65542352202150e-07	4.72178669036597e-06	1.04375088427094e-06		1.91973996172186
							1.87984095319834e-06	5.39989643608579e-07	6.95401344216940e-07		8.74064231304635
							9.63664854620117e-07	6.22758557224013e-07	7.21418943905579e-07		6.20120944532241
							9.17445199001050e-07	6.59346330593135e-07	6.34709265717207e-07		5.95785667878477
							1.52321363457810e-06	9.00932212597462e-07	4.57063946487827e-07		4.15537656536397
							1.23161535144724e-06	9.22923141676189e-07	5.85533510387589e-07		4.51784043976625
							1.01808625932088e-06	1.13881380897316e-06	6.80660265600610e-07		7.68784039325117
							5.93692418558500e-07	5.36511471053731e-07	4.52399889069995e-07		3.03888715927247
							1.16271002267154e-06	4.93239313765238e-07	3.91041393184164e-07		4.97037745515182
							1.74533440319953e-06	1.44603299812256e-06	3.09971769587785e-07		4.02198029521903
							9.12712463333761e-07	6.17879427193029e-07	6.27546280764603e-07		7.11125141918873
							1.86028779707557e-06	7.44638127781564e-07	6.66934094220480e-07		8.59082166018201
							2.32008716350960e-06	1.05755639315834e-06	9.68325046951780e-07		10.2239076735118
							2.27677531260357e-06	1.50964177941510e-06	8.09865874597170e-07		11.5839746967724
							6.66477142183286e-07	6.18350852936308e-07	7.51331975476788e-07		10.4132132383422
							2.22002153685001e-06	1.44991643989375e-06	9.64629377392393e-07		13.5494559410472
							6.67507272696668e-07	4.12355636024409e-07	2.44541458130353e-07		5.72747653218967
							1.08413058855814e-06	9.74387015610413e-07	8.69519902979476e-07		10.1881760094644
							5.92375675200314e-07	5.46655417222825e-07	4.25529834538977e-07		2.71817455142384
							1.33182035594239e-06	6.56824609971760e-07	9.01275296442254e-07		10.3369604296314
							1.32577396452118e-06	7.99060696845485e-07	3.18297435274656e-07		2.07819758451817
							1.08040808021456e-06	9.98192618995123e-07	7.11961466425035e-07		6.99409728703642
							1.41650353937648e-06	5.36972666807125e-07	7.37469804909366e-07		8.36010132403721
							8.47240074692254e-07	5.30586957239716e-07	6.07875772121362e-07		7.45100635327954
							1.10908736583045e-06	6.68485342009342e-07	7.04080533194880e-07		7.06782981879529
							9.38853060252385e-07	5.14069662409669e-07	5.42420398037667e-07		7.31001914712532
							3.10332606210691e-06	6.64674504030788e-07	1.07534639891781e-06		14.7605191680464
							7.22527882651473e-07	6.73588803872120e-07	5.11021276957790e-07		8.86213339158700
							9.75703396664012e-07	5.57047752532897e-07	4.32820260819245e-07		3.87431912079449
							4.34802310854186e-07	5.35744361799346e-07	4.66617689985542e-07		4.09179774628728
							1.77854859657724e-06	5.87300675688819e-07	6.48510520760269e-07		7.74108103899937
							1.22612095282981e-06	9.36876681958084e-07	7.23738009948002e-07		5.16591355675859
							1.31945421587841e-06	6.37003376094478e-07	7.77303207962455e-07		10.6196199456479
							3.11714054595855e-06	5.94478724435151e-07	1.28154416552059e-06		16.8794151418937
							4.41842963264442e-06	8.12116568938678e-07	1.34505568956321e-06		17.8199919332711
							1.98760531251713e-06	1.35231771635765e-06	7.86514609968984e-07		13.1988380954956
							2.01137823741687e-06	9.78740055158768e-07	4.86175929255724e-07		6.36392238600962
							1.88775950627768e-06	1.01797755549515e-06	5.72821783777919e-07		6.48941681881477
							1.22227415253977e-06	7.97066345136791e-07	4.13788517273535e-07		6.33043498158226
							6.86914208293895e-07	5.84404608343419e-07	4.80521497051210e-07		2.92813158742221
							1.04863567209345e-06	6.70935502680284e-07	4.35364570440420e-07		3.98232856660582
							4.77396330484014e-07	1.21630763054504e-06	1.59713235060008e-06		8.78737240402517
							3.43928723505063e-07	3.20518546493516e-07	2.59765465362685e-07		2.80751032114528
							1.09372579246041e-06	2.22149600217962e-06	1.10716613674419e-06		2.83395089345084
							1.35981238233220e-06	5.30867944069692e-07	3.79663983692804e-07		5.11429509976059
							3.52216428834574e-07	2.41540865944861e-07	1.93358497159251e-07		2.32809569647139
							8.16112754542205e-07	2.65638433787339e-07	6.45660169323155e-07		7.46325060613110
							8.06605556426655e-07	8.72914411516323e-07	4.27771133563912e-07		5.86175842762703
							1.08011933354904e-06	5.83545813800679e-07	3.39527880831988e-07		4.18144224437133
							2.16204238323844e-06	8.75063228731351e-07	4.13587951923058e-07		10.0360229530336
							1.17008006067352e-06	9.12421542588489e-06	1.23929706543590e-06		22.1322346766880
							1.82501170187912e-06	1.42883315335080e-06	3.95253406779142e-06		13.9454027877624
							3.61454538430603e-06	1.86367624020409e-06	1.12165757105566e-06		2.61340050771170
							1.39301133483884e-06	3.08727102337323e-07	3.44085610828932e-07		4.89541494324234
							9.72157898340418e-08	9.44615128644645e-07	1.10020370262712e-06		4.77723341311627
							1.28653491352048e-06	3.68896637010450e-07	3.56727529748662e-07		2.48246583336648
							1.77332055310401e-07	9.41546758663057e-07	2.39396891150048e-07		6.81474545475370
							2.51351928100722e-06	1.26411085670212e-06	8.29440835388988e-07		11.9856049934252
							1.15240734078083e-06	4.55559835378759e-07	2.81416279207899e-07		4.76146519124184
							2.00915497387329e-06	4.43848455729206e-07	8.55305535400926e-07		8.15812967814556
							2.99639793952563e-06	1.06393062926818e-06	6.84193467839194e-07		13.4547830171503
							1.16576856630227e-06	2.50313560019493e-07	4.01401827411201e-07		8.62306652127493
							4.32236185114570e-07	3.77440959641500e-07	6.02415855549198e-07		6.73233799806255
							6.92977865374803e-07	6.60004849367200e-07	3.06852817280998e-07		4.88325392298223
							8.64218091934416e-07	3.81503686736625e-07	4.12726596984972e-07		4.76310839145894
							2.95994490073390e-07	2.21000088183448e-07	1.60952222873998e-06		5.35549432945786
							7.52927162323008e-07	5.42473238033321e-07	4.11819496306281e-07		4.68662989742163
							1.26460624364867e-06	1.66169785954961e-06	6.24578102492470e-07		12.4019136429448
							3.38405482801941e-07	5.83457745895031e-07	3.50713181126174e-07		3.35537323910959
							5.11725423945220e-07	4.73445676012394e-07	3.07022783710786e-07		2.64486518660581
							5.53251866717258e-07	3.18331155014557e-07	4.77564023597256e-07		3.63530208918537
							7.40497105790370e-07	6.03473554541798e-07	1.62137823009517e-07		1.97929861903171
							7.77678703750040e-07	3.43354271713427e-07	5.20141637081841e-07		10.9423442900815
							1.00068674043448e-06	8.90783784158370e-07	4.85142535301807e-07		8.95501645575916
							1.90218176483574e-06	7.78481247221685e-07	9.69704364304740e-07		11.1910339010142
							1.81150684010914e-06	3.60804375455642e-07	5.62555241211534e-07		7.02676352045984
							3.39894614172156e-07	1.26690777420350e-06	1.81699096676184e-06		11.0031485954107
							1.54426471153723e-06	6.68615152322310e-07	5.66911614568267e-07		10.1566324918744
							2.47133833960734e-06	2.54219367712662e-06	4.33754462152513e-06		15.6297174245525
							2.73855558176740e-07	3.83450322851608e-07	2.73425241542048e-07		3.77354705219936
							1.40453809119834e-06	5.00968810542010e-07	3.63583785861766e-07		5.91653630074278
							3.35476405577645e-06	1.83331167700509e-06	3.49995137804176e-07		5.14462519278648
							7.84405768814967e-07	6.83254669809131e-07	4.11311940404482e-07		6.80592052550407
							1.24303147581522e-06	9.60688808649413e-07	4.77979942194356e-07		5.05735820132363
							1.95122899339726e-06	8.78697139131911e-07	4.16843660269760e-07		10.0828207467504
							1.08985646502291e-06	3.11546527468794e-07	3.42479832923572e-07		2.96950656277013
							6.50861627927823e-07	4.43196422316505e-07	6.75887221409950e-07		8.73564511755347
							6.37949727954528e-07	1.11244359003096e-06	1.11838699213086e-06		5.95670572519007
							1.03955839131830e-06	9.14272459861302e-07	2.56704934002491e-07		3.83720805864397
							1.06177437112938e-06	1.25506776337388e-07	2.98242333786375e-07		6.94566513350987
							3.12293131170951e-06	4.53013443899044e-07	6.74342138202570e-07		11.3541553526863
							7.32181939277024e-07	2.25102363871377e-07	2.16810759918795e-07		3.29892200043744
							1.28327147269830e-06	3.03301307256087e-07	5.39005236570331e-07		8.37743599034688
							6.18919111577134e-07	5.00768528779018e-07	4.08522743555964e-07		3.68708549367912
							1.71609139621720e-07	3.11448271303811e-07	4.92657015833227e-07		4.96776336494641
							1.16479254771541e-06	5.47172452112364e-07	2.02585656487040e-07		1.18268388357881
							5.36214759527813e-07	7.82037448118273e-07	2.99751058032259e-07		3.29857533061806
							7.91716097679411e-07	2.60993492747040e-07	4.10075485868378e-07		3.45927009499240
							1.10957624889003e-06	2.01307468544724e-07	2.54486318781835e-07		1.28308548353954
							3.25815726702302e-07	7.21124991959720e-07	3.13338317060514e-07		4.12773684553238
							3.40315851869811e-07	2.25834801973064e-07	2.14124304115874e-07		3.20401473128652
							1.45246298212094e-06	4.41012503448298e-07	6.47290671702480e-07		10.0547431076310
							9.08539607352148e-07	3.63760301829552e-07	4.52155893197631e-07		6.92679373648041
							1.09068662664176e-06	7.79018224290095e-07	2.70399517240172e-07		6.60742120163584
							6.08945277510777e-07	3.76414813084635e-07	2.94819824658173e-07		1.72260120640124
							1.34259381239089e-06	2.95193086024305e-07	4.62343819494229e-07		6.69697588638744
							5.58526345889511e-07	3.50223295323555e-07	6.55787195864166e-07		7.20126231990740
							1.27949599483568e-06	5.39295254318807e-07	3.70360296581735e-07		2.48840685118436
							7.38593808925318e-07	2.83701730403183e-07	4.75336142751372e-07		4.66269518846311
							2.16398999166242e-06	3.60915843210859e-07	4.84522378065621e-07		7.20698870094184
							5.33692439972253e-07	2.03752317806215e-07	2.13286064183638e-07		3.50318657270208
							1.05551737605326e-06	3.14512957571694e-07	3.67683375104446e-07		5.48363727705531
							2.53119409330992e-07	8.42856762883399e-07	8.00326295235352e-07		9.56013392948771
							1.13035927445551e-06	6.77695543385429e-07	2.19895806026055e-07		6.81013837068244
							1.18390124701323e-07	8.45842060488344e-07	3.10178543803438e-07		2.99953141143450
							3.63100172948149e-07	2.48755889639165e-07	2.23972106064606e-07		2.75225935549833
							4.82927260598160e-07	5.74764879371025e-07	2.80905764224221e-07		2.47575745686127
							7.33644723679477e-07	1.21347719057365e-07	4.73955045864032e-07		5.25051638087472
							1.78517995418474e-06	2.01565155154912e-07	1.78062449307275e-07		4.40149747388557
							8.02909689077994e-07	5.65763823858493e-07	3.73498983739567e-07		1.79378794590925
							3.77784465078024e-07	2.21522002607385e-07	1.88191822434849e-07		3.74158483890117
							9.74193044147102e-07	5.04851689305648e-07	1.51400833022519e-07		1.81408347790155
							1.14770578369084e-06	6.97822967293661e-07	8.39619441302485e-07		12.7660696982999
							6.32039882467442e-07	4.07011719806259e-07	1.52611440257598e-07		3.93455978438331
							3.91562203425231e-07	3.54601153674013e-07	4.97984442819678e-07		6.43128370626638
							1.01673591942331e-06	4.98870554860988e-07	5.35309153689836e-07		5.28899665551121
							1.32955070829520e-06	4.35286484259559e-07	4.11680263098277e-07		8.31390676923936
							7.83038452144639e-07	3.68118132358297e-07	2.84563022087836e-07		3.68522264005949
							4.24423010332236e-07	7.68310355073619e-07	3.79330057936320e-07		5.43326418966343
							1.23691126877936e-06	3.37061526521374e-07	5.63092061616276e-07		3.10097266364993
							6.29771351701809e-07	4.14081823604319e-07	4.00955519045789e-07		5.06470929549078
							3.66528590307779e-07	4.03133013751549e-07	3.35239690392209e-07		2.34396356369654
							1.88331349440519e-07	1.58020935617044e-07	2.05117671136249e-07		3.02483153230816
							1.18305657268810e-06	6.95732888414271e-07	5.67049490801941e-07		10.1555180341742
							1.01711681122580e-06	5.78082807185536e-07	6.10160869658714e-07		6.85804825338048
							5.15051478493952e-07	3.92297008469680e-07	2.86919831582721e-07		4.56838209174209
							6.01653034227132e-07	9.51291036531724e-07	2.57834186424732e-07		2.82046964489633
							8.20987483810414e-07	2.89567282537180e-07	5.27430326416118e-07		4.59352000797643
							4.80288597773414e-07	1.31273254532326e-06	1.60665315547658e-07		1.44474987141268
							1.67544201313856e-07	5.94568237482567e-07	5.09679637574699e-07		5.51007833783684
							6.60870644809355e-07	9.20494547728490e-07	2.06600052629012e-07		1.45923485745563
							3.88653921057793e-07	8.66532556210438e-07	3.15369371012502e-07		2.91176169567839
							1.00063519131676e-06	5.63651104692974e-07	4.87971838896070e-07		7.82265651223113
							5.45893953046175e-07	4.46025064054507e-07	2.74643104895865e-07		4.56428496010405
							3.51581794268424e-07	3.53582963801564e-07	2.66446911363764e-07		1.21864822568476
							9.31979153831989e-07	4.68806953733775e-07	8.22930265647235e-07		9.79467467312035
							1.01314868232011e-06	7.80292710081457e-07	9.57481953988694e-07		6.83238731417420
							2.90380670284095e-07	1.37547837308187e-07	5.42520868766375e-07		7.61283190780183
							7.66935803662239e-07	9.29150204815948e-07	7.15560776187877e-07		5.45384331909240
							1.61325946638023e-06	8.63238065637272e-07	5.45614279183526e-07		5.90736441507453
							5.75940739278227e-07	4.35971275827290e-07	4.85505725567288e-07		6.06796921650516
							6.68319944486285e-07	2.69159078765121e-07	2.64253891455661e-07		2.89353325626425
							1.88514663694765e-07	1.93042194848073e-07	5.16006154380434e-07		2.35043561885056
							7.15274833568520e-07	6.96067295773293e-07	4.44504652299634e-07		7.88120314935484
							6.33404043668318e-07	5.48130436687809e-07	5.52651997991181e-07		5.50955857648897
							1.11526231370526e-06	4.07801715151773e-07	7.11970672554411e-07		10.8196801500238
							7.76020045558775e-07	2.42374407390089e-07	4.10919023673885e-07		8.55696665703825
							9.41020683618991e-07	4.27246408982387e-07	3.29222882871471e-07		1.42450207163238
							9.48771852999672e-07	9.45937693516210e-07	2.61536959467908e-07		2.24663976697509
							1.67027392705121e-06	3.34475256764779e-07	4.65181163528869e-07		2.85816232032500
							8.98959957643057e-07	2.85880948990131e-07	3.52070448136062e-07		2.67030033873866
							7.12278353836688e-07	3.88990450251418e-07	6.14642981723405e-08		1.73298684675141
							8.69678732701193e-07	5.62438804121168e-07	2.48208664918645e-07		2.33005225722979
							4.53853488498573e-07	2.99762114699915e-07	3.27367081776802e-07		2.77658815413890
							1.36547425176519e-06	4.62444987676980e-07	1.66593930915260e-07		1.07738466784716
							4.48566168782706e-07	2.51677998344489e-07	3.95818433721709e-07		2.11310772326402
							4.61518734898888e-07	4.27143272446328e-07	5.76843132492498e-07		7.77050068940482
							1.19587304100443e-06	8.03334612340424e-07	3.12540305218930e-07		4.72512548039227
							4.63859154313834e-07	4.50891808536726e-07	2.14985505994283e-07		3.68151286548068
							3.70276432200482e-07	3.58521029063434e-07	2.04069357755922e-07		3.59838901326145
							1.01447793734400e-06	4.77279135307827e-07	4.42443819686235e-07		4.21694353764678
							4.12493770492465e-07	7.51716540676153e-07	7.17846664990064e-07		5.89083848681984
							6.32757100766069e-07	6.20832260623919e-07	4.91563606777691e-07		8.38826352002645
							6.56727309861179e-07	5.94134110026285e-07	7.40162605682101e-07		5.67333044557577
							2.59126822003990e-07	3.97763623334394e-07	4.97186023199089e-07		4.89644465763938
							1.40060427336911e-06	9.18345436775701e-07	1.42836616934194e-07		1.76917204097300
							3.35476773816955e-07	7.41160019588196e-07	1.82595877881840e-07		0.757419147665466
							4.59957766281281e-07	3.04017733528428e-07	3.03559197860135e-07		4.02807870842506
							1.55209392944789e-06	4.51958002795620e-07	3.82924094657947e-07		6.23599877126170
							2.19973311350752e-07	3.07439610160570e-07	1.07722834504502e-07		2.14405389298665
							8.70228440966792e-08	4.26710746951253e-07	3.72353652973399e-07		4.29115849631656
							8.06282292970603e-07	1.44597787313352e-06	2.85900643905393e-07		6.26192270502849
							7.20798438641923e-07	2.67393522948182e-07	3.95031659620708e-07		3.96594153391045
							8.79082265296664e-07	5.26345595871833e-07	5.80018220839037e-07		6.97417903240044
							4.55837759056788e-07	4.83219929079431e-07	9.11840879588822e-08		3.16903779843210
							5.22206694504310e-07	6.89662551978588e-07	1.20781895405398e-07		2.18316841863645
							2.24787049691139e-07	4.25011003897138e-07	3.54931867003673e-07		6.50188112383689
							3.87445521903823e-07	3.96541591184369e-07	3.50161614009250e-07		5.54528648905953
							1.54749871575747e-07	3.27639697295376e-07	5.04410788545002e-07		2.74148678987038
							1.07840492402927e-06	5.68771075073296e-07	6.04335960343359e-07		6.11523964479166
							1.62584629500792e-07	4.75069173326926e-07	6.40493693372609e-07		5.91982919908664
							1.68207348986015e-07	3.59690751329825e-07	1.85540636455161e-07		4.90731593538144
							1.19663099824696e-06	3.05254318788632e-07	4.06804971610525e-07		0.898254792164801
							4.66899437932395e-07	2.85368834407067e-07	2.01094220428170e-07		0.479119660692052
							5.34314398032500e-07	6.42095355056295e-07	1.81619855974544e-07		1.39698728655301
							3.02616276283386e-07	4.09150521119074e-07	6.24122684120838e-07		4.39135466694633
							6.44537884996969e-07	2.96416132767073e-07	3.44110722022336e-07		5.03993442989883
							9.65461788770291e-07	7.52745866773249e-07	4.10838951687481e-07		4.76470255383626
							1.05692963334542e-06	3.11214777636383e-07	6.54744416047569e-07		6.47773332387488
							1.84809529717658e-06	6.19249264614877e-07	6.10599549679965e-07		7.59836323373384
							8.33730290626111e-07	3.95786969500697e-07	2.52710494992456e-07		2.38483315127017
							1.24514601457650e-06	3.55961741287102e-07	8.28522180305635e-07		7.51816376725383
							2.74352687273596e-07	1.66394356964799e-07	6.01012322337083e-07		5.03906985721252
							5.21091029840197e-07	7.98437354136737e-07	4.28052650090611e-07		4.89872592152823
							4.06749622671929e-07	4.94425428200906e-07	2.76360804030307e-07		3.29378636274531
							3.46660318737544e-07	3.21142818185280e-07	4.64637598526763e-07		3.31100578501935
							6.52095086760797e-07	4.73201169687605e-07	5.30886507255478e-07		5.98739065256369
							1.89230272592628e-06	4.89591925238334e-07	9.25007260823372e-07		9.45583982065296
							8.44924611323812e-07	2.39080998366132e-07	5.18965179287721e-07		5.90234550489160
							3.42284388162459e-07	6.58134035337522e-07	4.50589097921249e-07		3.01832403860408
							6.72221623252203e-07	1.25831026078182e-06	2.22196903464435e-07		6.38347013639894
							2.03325294460015e-07	2.50437393754790e-07	5.56006227294072e-07		7.03701544569807
							5.14193799416719e-07	8.70965571001365e-07	2.91769914694141e-07		8.10087415376157
							3.96965609703618e-07	5.40048240840795e-07	1.96471037324839e-07		2.04656280044122
							9.96866460579036e-07	2.74193521728023e-07	6.53344635729782e-07		7.53185972208711
							2.68986037962482e-07	2.11199784932120e-07	5.16847640219014e-07		3.67688278902657
							8.79354940744261e-07	4.76691558872453e-07	4.39345980120536e-07		6.53160174251603
							8.31914435342694e-07	4.26043432087057e-07	2.09845478682469e-07		1.72990152274633
							1.95600817918102e-07	1.01648305619304e-06	3.88913419856787e-07		2.22333413096613
							7.73755860592227e-07	6.36700255341883e-07	2.12141474698380e-07		5.78121503495687
							5.57716880931825e-07	1.33637912429628e-06	3.66897179360710e-07		3.37233127712917
							4.28218543474256e-07	3.48685992344757e-07	2.04590788455855e-07		1.17834507881221
							4.14701197332476e-07	2.44677904314830e-07	5.98285091706072e-07		3.23392993381027
							2.33197458347856e-07	5.24628407211945e-07	1.88832642201554e-07		3.47404380122636
							3.75328723521977e-07	2.53148392265835e-07	4.57045397320450e-07		2.21825885001183
							6.51559492696784e-07	3.90000339095693e-07	1.67479944741243e-07		3.81868678643767
							2.14898156072440e-07	1.13661038702817e-07	7.36500563741826e-07		5.45519404794648
							5.16662147009604e-07	6.12760619830593e-07	2.72824610523207e-07		2.41950200079425
							1.81622431201024e-06	3.25453876955847e-07	2.82065109929656e-07		5.85193759382134
							3.88919716330058e-07	6.73060833151260e-07	3.04742663510035e-07		6.48791960944247
							1.07031108929793e-06	3.93746302699640e-07	6.21124362676321e-07		9.79812473195812
							4.30411884570974e-07	4.98590098696063e-07	3.62442226577132e-07		4.53890810477032
							3.51461919844647e-06	1.18689288446898e-06	4.99727578799798e-07		7.26102053657397
							5.41000196580710e-07	1.26845965164043e-06	4.13315091671073e-07		4.60196884962173
							9.28799312908404e-07	3.59870081825119e-07	5.05149809267394e-07		5.94708957907663
							5.45581241183379e-07	7.04405036347209e-07	7.55808328035057e-07		8.99793528434499
							1.58448394360560e-06	5.01272931103129e-07	8.23440142569090e-07		11.7814396206867
							6.96707201725635e-07	3.80160307092748e-07	3.71606630417431e-07		2.66259132166220
							9.23269429667112e-07	6.75294194025463e-07	4.62305548162680e-07		5.72444777344590
							1.59408618461313e-06	6.84737455877825e-07	2.46344548923539e-07		4.50499405560578
							1.58257231930674e-06	4.79251913053650e-07	8.65400981121384e-07		13.0956631305242
							1.26609681820754e-06	9.11707063925316e-07	7.39562920113946e-07		7.18443107341531
							4.10970143372306e-07	6.28311197604401e-07	3.13043800890485e-07		4.49734625575286
							8.21078662997209e-07	5.47581481480362e-07	4.73422364159390e-07		8.75917191718467
							8.75170966203322e-07	8.52129605185785e-07	9.00396389863658e-07		9.53665605435831
							6.86216747426149e-07	2.72539662300185e-07	2.77244108241324e-07		5.03217283366324
							1.41865794168915e-06	5.73516459344033e-07	6.43108353651020e-07		8.26881688804243
							6.17893252108598e-07	3.35990440760459e-07	8.87423449225365e-08		2.65661443240902
							3.51785220614370e-07	1.13020374434651e-06	6.96457863646436e-07		7.86204756347104
							8.61698161873282e-07	5.31739579232074e-07	3.57000958189456e-07		4.50552963893913
							6.68802846727331e-07	3.01894331594057e-07	1.30813873598177e-07		1.37509039537890
							5.34061295594962e-07	1.07235979419148e-06	2.32627736533235e-07		4.30564591760117
							8.73495750398623e-07	9.72237143229879e-07	3.17359333867380e-07		5.45824966867368
							3.66826635070773e-07	3.43369488826303e-07	3.12757614230505e-07		4.43509989600342
							8.60162834515214e-07	4.09171898621761e-07	5.72562612016874e-07		5.20445580850033
							4.09439919958087e-07	6.10568055433505e-07	2.52193546752042e-07		1.42328598642988
							5.90428096325894e-07	3.74680038173987e-07	3.52807097324964e-07		3.66121998931370
							7.20754347427604e-07	4.27748942710573e-07	5.02627657584997e-07		4.08622926938445
							1.62552135978691e-06	6.83699964561763e-07	5.46820265370732e-07		6.05935134945695
							1.49050071736931e-06	1.33224294956260e-06	9.85243720085014e-07		9.83702776266038
							2.73848824495399e-07	2.90712434001001e-07	2.46374948757864e-07		1.12227575264466
							7.04664511662704e-07	5.26782652645423e-07	3.41889239989068e-07		5.21741263138495
							5.27748404562649e-07	3.40172565510319e-07	1.53407787078302e-07		1.22372742367393
							9.65262582748855e-07	5.91294734638794e-07	6.30014277224792e-07		9.31152329494663
							2.36290917175589e-07	8.82912972903481e-07	2.32049356594871e-07		5.81424188567860
							5.88446289103542e-07	5.15810150455858e-07	4.13841260418970e-07		3.03586327580218
							4.50464651687282e-07	6.27869949447897e-07	2.87987436884818e-07		1.79620815281332
							4.17400758381323e-07	1.06229353978075e-06	2.63305567303185e-07		3.33528291263447
							5.61519389501060e-07	6.48621887998369e-07	2.31213531168917e-07		2.34618742040761
							8.34806642563735e-07	1.27638435240954e-07	2.26927514489455e-07		3.71154005324763
							9.14828597718302e-07	8.39178808929565e-07	6.11961524687492e-07		5.17820236167684
							6.90826278463936e-07	1.08436326826206e-06	3.98428295478740e-07		4.32574903516297
							1.03378583875967e-06	4.67379025620908e-07	5.56659547815552e-07		7.39418148896886
							3.05047070042674e-07	1.39452608758559e-07	3.15428147569862e-07		3.64695342470588
							4.49762702117533e-07	4.93230046479318e-07	2.75133813227564e-07		3.14243627600328
							3.86664237806738e-07	5.84074641025397e-07	3.25333455318386e-07		2.65181701951322
							1.35497610059117e-06	6.64944947414876e-07	3.20923113831541e-07		4.32525738926030
							6.56049152589803e-07	1.62970420832945e-07	1.01034523809744e-07		3.08853744223513
							7.08202897276810e-07	4.12989098907665e-07	7.46600489709446e-07		5.32141713879847
							7.01734259712057e-07	5.27000178257042e-07	4.16706404612585e-07		6.10931237186948
							9.41014812052317e-07	2.90488925455034e-07	3.68491571297113e-07		4.26196016120347
							3.92695782578239e-07	5.73074878700593e-07	4.28326055180566e-07		4.23669723279895
							3.10030037433493e-07	8.66723696727130e-07	4.68657405623940e-07		6.24968305647274
							5.11879086139348e-07	3.55245687050661e-07	4.09191156501822e-07		3.37809259135582
							8.55630939620616e-07	3.65617706168691e-07	4.99621158343556e-07		4.66725929824432
							7.94117752193246e-07	1.15536192611501e-07	8.54433217995079e-07		6.99434616313121
							5.34129758055374e-07	1.11763408748025e-06	2.69477020070809e-07		3.08348149758569
							6.25924110541932e-07	9.18685878928615e-07	2.96212284689748e-07		3.30128741022768
							2.07454849273994e-07	5.95768624351440e-07	4.51347921279950e-07		5.02610004493051
							7.32635167275004e-07	6.36590785406407e-07	2.73701869224221e-07		5.97800995164284
							1.39371140579297e-06	6.28786050790742e-07	4.63097714218136e-07		3.67158319306262
							7.41433488058136e-07	6.14568858427949e-07	2.72580165634028e-07		2.23585499544433
							8.82280186243252e-07	6.09394163606343e-07	1.71987828446363e-07		1.34153516370737
							3.75125816097124e-07	1.10532480665133e-07	7.02926825734411e-07		7.76216589671150
							4.91689503894070e-07	5.79968822303108e-07	9.73764238976594e-08		2.00760518581428
							3.17922915890499e-07	4.66991072125630e-07	4.07925126050553e-07		6.66837759985714
							4.34140873809099e-07	3.75844038355206e-07	4.01603975840284e-07		1.37052202263094
							3.42143350681314e-07	6.96451631542406e-07	3.18259945813541e-07		1.73920408942844
							5.93089688334083e-07	5.33712659644278e-07	2.64479206335425e-07		3.95655778424902
							3.92283115013651e-07	3.71425028142143e-07	2.80353334213874e-07		2.38683315562381
							2.27698730568653e-07	4.30327712145013e-07	2.78420751471986e-07		2.86564623232492
							9.00056801837026e-07	7.92483886948762e-07	1.43956435522522e-07		0.372334440364913
							1.44386722151522e-07	4.68950163319361e-07	2.52901586329106e-07		2.40628990515059
							1.03269295024338e-06	2.39049766816678e-07	2.02574410815580e-07		2.06913259731063
							5.78222707169416e-07	4.51678282204676e-07	1.63988655471335e-07		0.545608388886839
							6.72234556515328e-07	7.18860186329226e-07	3.73625664026188e-07		3.04049375835648
							4.36902161565268e-07	8.99996650487887e-07	2.65531834390300e-07		2.83420933907831
							2.37907040131757e-07	2.23366692410130e-07	1.57631335481255e-07		1.38910424873257
							4.62577356680957e-07	3.95412620580363e-07	2.00947469857175e-07		2.63302678597878
							4.37968745173331e-07	5.27915091733595e-07	2.93199400839500e-07		4.86412360278461
							2.67802858993600e-07	4.27240324460210e-07	5.38702772098397e-07		4.28626440915735
							9.45075679712285e-07	4.08987058381884e-07	1.83488691827817e-07		1.69331617427243
							3.41936035586812e-07	1.63250525847988e-07	1.00325362344939e-07		1.37123991795727
							4.57863517502117e-07	2.60201468497563e-07	3.56099299336199e-07		2.15255923193203
							2.10968945559305e-07	9.19102944980840e-07	4.90678212874950e-07		7.14006531413326
							7.18734430652523e-07	9.69307470189185e-07	1.88914115102633e-07		0.604624978688908
							1.78042693474558e-07	5.39167510978912e-07	3.68929476153684e-07		2.76679891326115
							5.40335350061716e-07	2.14458822690888e-07	1.87852522686277e-07		4.21943153230273
							4.32741724993167e-07	3.56284003990784e-07	2.40455925415683e-07		1.49797066258848
							7.05116254022126e-07	9.81574182444402e-07	5.63127948425400e-07		5.11551921499799
							1.34103591760922e-06	5.87378783979285e-07	6.90622656858542e-07		9.15868322090357
							9.06615645590913e-07	5.90768975093447e-07	4.45653173622421e-07		5.85130617182924
							8.46595379359198e-07	9.70313745582289e-07	2.10060388195864e-07		4.51681032938920
							3.99062269674943e-07	1.13690718260368e-07	1.65871039094855e-07		3.54573760010021
							5.22923472150780e-07	8.77589051117035e-07	4.24017410717917e-07		4.96615952309113
							1.70435241834798e-07	4.27981938665796e-07	3.55788389719358e-07		2.83644782951465
							7.75868646127601e-07	4.84491809645827e-07	3.60710153746762e-07		3.99118068023283
							5.26535679553773e-07	7.90405214308048e-07	4.89953126968298e-07		4.96380626273034
							7.01522240040748e-07	4.97811132636055e-07	5.31150771254762e-07		3.39803273274434
							3.51197103503623e-07	8.69044658025449e-07	2.02346433536179e-07		2.31283055815571
							3.49006980293790e-07	4.10455562565865e-07	2.24920188504943e-07		1.89863782885156
							1.25103339485031e-06	7.70105820644110e-07	7.35142620389814e-07		9.08411881835266
							6.12229508774947e-07	2.18402050072271e-07	4.88010578405984e-07		6.77383085661536
							4.40710479220465e-07	5.54851317781875e-07	1.50414129140971e-07		3.62432476337457
							9.77049148312778e-07	4.97944927749445e-07	3.62403931395999e-07		5.29119576315238
							1.02023204660273e-06	6.38748403527737e-07	5.75011208827360e-07		3.32473953529080
							4.65410823390670e-07	6.66691710839373e-07	4.43148577274608e-07		5.80265684442805
							5.15096147174661e-07	5.73375117636392e-07	3.64120815688351e-07		6.46411105474309
							1.04159392068329e-06	1.03994252400273e-06	7.78272364878415e-07		9.79935888400120
							1.15622202189739e-06	5.01119005059295e-07	7.78135419064772e-07		10.1091200232641
							1.20121399199180e-07	5.54603515598965e-07	1.36547278741105e-07		1.08266688355035
							1.21851246611546e-06	7.69931152922586e-07	7.51342900538324e-07		13.1855673746656
							8.43930079049716e-07	5.40690558401979e-07	6.15177156055692e-07		6.93269757598621
							8.92049476732651e-07	9.26641509010480e-07	6.77336585114049e-07		7.38420454594191
							8.59963487039095e-07	4.54673988822067e-07	2.75065405358796e-07		3.91307474952359
							1.29198521119691e-07	5.56668446279851e-07	2.75907816072724e-07		5.38572509612003
							4.81136731556586e-07	4.54005423005197e-07	3.38375694986637e-07		6.21713328863394
							1.75207907225980e-06	9.00745138346178e-07	2.90398808873247e-07		4.71657376262578
							8.81043092951773e-07	3.78313280451386e-07	3.59543278203069e-07		3.49042671714426
							1.12759816654311e-06	3.82867073078559e-07	5.12314099124654e-07		8.00656224374230
							3.04965630791496e-07	5.61861561556685e-07	6.50929399730850e-07		5.14390764397374
							8.00265518246155e-07	7.78561942191378e-07	4.76841905253880e-07		5.51561520994621
							1.21831663306852e-06	6.34211989988181e-07	6.30682175007275e-07		8.55910930612587
							4.15874611840581e-07	9.54889636640209e-07	5.14940868941564e-07		4.82359297871245
							3.20877184964104e-07	2.15783426122041e-07	3.50584517452039e-07		4.18584492992867
							3.38797929896618e-07	6.15397080696314e-07	2.58489339307596e-07		3.23187779355268
							1.42985972220886e-06	1.29293116009585e-06	7.26944857331511e-07		11.1203431583489
							1.05300909293722e-06	2.73904790975209e-07	6.26317765538876e-07		7.06613971362822
							8.75275479384863e-07	3.62100946289926e-07	3.79067327540826e-07		5.16091057321413
							8.24125367144309e-08	2.76699288457099e-07	3.27156547323117e-07		2.14246357691679
							9.79602414628715e-07	2.08809430118879e-07	4.88990319907725e-07		4.94081725576045
							4.19279455379563e-07	5.54998462893812e-07	2.58250587039561e-07		3.60460942635139
							9.93457336436161e-07	4.49217515833404e-07	1.74612696240105e-07		1.13981406755189
							7.21977055915345e-07	3.18346964946866e-07	4.41386639646074e-07		2.82753766542081
							2.96972509188521e-07	9.95454213198104e-08	1.27890956869715e-07		1.47437561054017
							1.41818620185034e-06	4.32843135978190e-07	4.93237013112643e-07		9.02612613616282
							4.17321954910685e-07	5.75302498614351e-07	2.57005980951378e-07		3.91186099999713
							9.62268771171916e-07	3.60195810965872e-07	2.01264462261330e-07		3.14965720401786
							6.69355009690465e-07	3.97691764236374e-07	2.36912397533460e-07		1.42279014230947
							4.18693932569372e-07	2.86291736576192e-07	1.75964103353899e-07		3.80340657210997
							8.17346093948613e-07	4.38198073428721e-07	3.29293076195216e-07		4.70996160393174
							9.55474995228981e-07	3.66492158340337e-07	4.88494044868947e-07		5.73407974143310
							5.73655816274616e-07	2.97654027399971e-07	7.47215163225789e-08		1.70000524418916
							4.20567476843137e-07	4.08813589590068e-07	1.62481532040216e-07		2.65112270070755
							5.97384713314565e-07	8.45095844246499e-07	1.13483276468557e-06		9.81734424109106
							8.17047769274475e-07	7.44329975514252e-07	3.05748111877218e-07		5.48120289087117
							5.89114432324219e-07	7.36651007985138e-07	4.56057914106258e-07		3.87567750228685
							9.62270701247624e-07	6.37843658160164e-07	3.70202944539663e-07		5.08480516948475
							1.37104803471695e-06	4.26441403064519e-07	3.98952595227870e-07		4.90540455643518
							5.51413682902459e-07	8.35746756098437e-07	7.60141677822787e-07		7.57252607006418
							8.29564579654097e-07	2.80719226923791e-06	3.91607120870169e-07		6.52104836883902
							4.10513181891367e-07	3.84881000472467e-07	1.96106103660090e-07		1.89432153279313
							2.62742155106931e-07	6.61234629463023e-07	3.25564251029084e-07		3.84578824429710
							3.31687685677321e-07	3.51821671314953e-07	1.62049095166480e-07		2.32485461415537
							2.60155657860126e-07	1.75050501387849e-06	1.81612330861116e-07		2.53359161872634
							1.16356155235708e-06	5.39798584577999e-07	4.66410968145422e-07		2.34392673785289
							7.35508502245818e-07	2.58154785302089e-07	4.41031345979581e-07		4.23187570472030
							4.87323496784299e-07	3.38943106143840e-07	4.73264659107816e-07		3.75990656443687
							8.15359226421810e-07	9.51373002045136e-07	4.45685198923882e-07		1.75816071186276
							2.30698072144342e-06	6.22526360835212e-07	6.91771859444875e-06		17.7433980227845
							2.65901012689076e-07	8.77680399777243e-07	2.64313236823447e-07		3.68908888402995
							5.12597875394057e-07	4.93164188486879e-07	4.76370172856860e-07		5.53383989559608
							7.67825209282322e-07	1.09684878012902e-06	4.31325036664968e-07		2.29966184004897
							6.79460147082581e-07	9.68668989241055e-07	1.64467126954272e-07		5.08472150043717
							4.01079178081477e-07	3.62119909105345e-07	5.50573710137714e-07		3.29413842608247
							8.82600103925125e-07	2.95689823172245e-07	2.85503508422367e-07		2.68136264328729
							8.39797373900656e-07	4.02337915135512e-07	4.05304999918857e-08		3.07924847547950
							2.21324232032832e-07	2.39486311770324e-07	3.25398686103299e-07		5.85748203079014
							2.93269044603856e-07	6.44975120008309e-07	4.56465841719753e-07		5.72373024840755
							7.76488405730295e-07	2.92110899065170e-07	3.00189911833533e-07		4.27098008577995
							1.07935126234175e-06	2.50264574300503e-07	4.97825145353170e-07		4.57244628541396
							1.65476168259108e-07	5.03786499233700e-07	2.24162734579735e-07		2.30956031255881
							5.35190917781354e-07	3.31823627108989e-07	1.19628316768632e-07		2.07707619924877
							7.69896585918197e-08	4.01334257578261e-07	3.01933087926689e-07		2.00295354159506
							5.39049962218378e-07	1.43527765501236e-06	1.80170188562393e-07		1.25448565395309
							1.30722828790250e-07	2.54699749504134e-07	3.19921157862666e-07		4.32498701369457
							1.90799116381675e-07	2.85092373496535e-07	3.93552922268751e-07		2.47368095332330
							1.24091096740107e-06	4.63630905835153e-07	4.61715302895491e-07		7.10871367818973
							6.56678215112338e-07	7.65274848357588e-07	3.35268331153793e-07		3.15882990974654
							4.12405435159343e-07	6.43419501035104e-07	1.04041853823342e-06		4.62740109231989
							6.23801893882369e-07	7.90847404316867e-07	1.17378821233346e-07		3.78281406701962
							1.06688790804866e-06	5.04575155744002e-07	5.99942596249485e-07		9.67839475920157
							9.31580892845822e-07	4.95125405989100e-07	5.63182278519021e-07		6.23651942281652
							8.00023707611487e-07	4.28568304471875e-07	2.35522872580954e-07		1.82701112743765
							3.07059217990313e-07	7.01296836562259e-07	1.28211093105221e-07		2.34591147566343
							3.71166985976516e-07	2.64300381245510e-07	8.53967716152558e-08		2.03406200748105
							7.71691406468212e-07	1.02278166228133e-06	4.69269909807371e-07		7.19568952220812
							5.17565847151615e-07	4.06380731891713e-07	1.83619330601725e-07		1.11498779577288
							3.25861988821373e-07	5.40133757693694e-07	1.80116137427520e-07		1.14898180268323
							5.13293700206213e-07	3.80844046826166e-07	3.27872956779881e-07		4.19016582247141
							4.23597648502646e-07	2.52786217419471e-07	3.90012546364306e-07		4.29040901976468
							5.35064124584829e-07	3.53572794951494e-07	3.37096361301932e-07		5.41927445044728
							3.02563619927199e-07	6.25298966998381e-07	3.82850460599758e-07		4.62785489085413
							5.58340722213155e-07	6.59942638820346e-07	2.80189585623103e-07		3.47135175593160
							4.28629310098581e-07	7.08102881985527e-07	1.66374395360152e-07		2.06840031072199
							5.16295954564252e-07	2.30000220310089e-07	3.27769350903832e-07		3.58424102555353
							3.26727215982701e-07	4.55721397639305e-07	2.17014013077905e-07		3.00992080015261
							1.87224456857580e-06	1.60879362893116e-06	2.59876164186224e-07		3.01770685184091
							1.55130283859949e-06	5.61158196487059e-07	2.63955844446271e-07		3.84468169371801
							3.26664223090073e-07	3.65177369393139e-07	2.20151382940308e-07		2.00198213865562
							1.41529059352998e-06	5.70643089438820e-07	3.33383407794091e-07		4.84473557809144
							6.47779022535975e-07	4.47198657758424e-07	1.61733026697600e-07		1.24099298951148
							3.44676646380214e-07	9.17700788494111e-07	1.55500808450712e-07		5.37362291395667
							7.55450354088226e-07	8.65518756806446e-07	3.01413531853093e-07		3.01010663927743
							9.33178576945166e-07	2.02608850510876e-06	3.97185873037312e-07		5.70868179234558
							7.03626300014592e-07	1.82318471868621e-07	2.80816834034404e-07		4.64147405348184
							6.41024429629060e-07	8.19824731994101e-07	3.50152364766318e-07		2.50091947208867
							3.27026795727906e-07	7.33553273337370e-07	3.02898139065654e-07		5.48025887047538
							1.00980161213631e-06	2.03807513438501e-06	1.68271215780330e-07		5.88213316380649
							7.25063958761780e-07	6.07363456207878e-07	4.50738194726682e-07		3.65651978478772
							4.21442222927881e-07	4.01100098874652e-07	4.74731735931477e-07		5.68479111728685
							2.26679000491526e-07	2.29760152338195e-07	1.36162187690861e-07		3.67618881580214
							1.02753417914535e-07	7.34904195929096e-07	3.11093655338005e-07		4.10618376217339
							1.40907635517812e-07	4.80327488809560e-07	2.54312939912155e-07		3.50119012985279
							3.76038030580837e-07	2.95651121526152e-07	3.15402419900332e-07		2.31882517913817
							9.33897287249008e-07	9.38759307425327e-07	3.69945849594191e-07		4.03815236520879
							2.31863841748198e-07	4.23212909978797e-07	5.06729410225217e-07		3.67468604344122
							1.34593656189572e-06	5.33043167729370e-07	8.25284370905346e-07		11.6122394577273
							3.29315984012400e-07	2.00881753924675e-07	3.20634691093782e-07		1.92057979811943
							6.19228847729882e-07	1.32907614604723e-06	3.44965782404465e-07		3.17097567298656
							8.19725463057653e-07	1.24219365952801e-07	7.50326427829146e-07		6.32231535948295
							1.01536191007755e-06	6.33934619198645e-07	5.07998690513990e-07		4.00630999134975
							2.66284736570448e-07	1.05457483452784e-06	3.23301311237775e-07		3.44742909419310
							1.00359849389490e-06	4.02074991093218e-07	1.55458162473113e-07		1.59162478771208
							1.22797372283245e-06	3.53099789131644e-07	5.04507353175840e-07		6.86628571735045
							8.58424116806749e-07	4.51392461445389e-07	4.08629763552368e-07		4.75450654623981
							9.50726058581111e-07	5.52355987045604e-07	3.93744990594757e-07		9.68939136460324
							5.19732359560242e-07	2.47868943164266e-06	6.03760928280354e-07		7.93220207608673
							5.93949350028787e-07	3.52414232179621e-07	4.70757611495225e-07		4.37600673682506
							5.88777708028374e-07	6.85599924689523e-07	3.41615196157452e-07		4.77131352548500
							1.13347976985736e-06	8.13722669356652e-07	6.56152886368235e-07		7.92275735304823
							5.56510282275158e-07	5.35622552568900e-07	3.51352848206137e-07		4.59784914989737
							1.31056684457739e-06	1.08675043083858e-06	2.02321160786166e-07		3.70689083443356
							8.12008686356860e-07	1.10440134214524e-06	3.02073369662958e-07		5.35724326405418
							7.77221510436168e-07	8.09763179696446e-07	5.00914611542449e-07		6.45381784118182
							5.55977535583491e-07	4.06134665757083e-07	5.86458869348540e-07		3.71351601850456
							7.77105621262616e-07	3.45267866653869e-07	4.04198440504230e-07		4.69182988961358
							3.05226736333985e-07	4.51403052210249e-07	1.89792288834839e-07		3.51544414855329
							6.06566064753814e-07	2.69724147512738e-07	3.38745138309579e-07		0.992875593478599
							5.60261461793010e-07	1.30913476820108e-06	3.31952900290853e-07		3.94052854870449
							2.64774350246411e-07	1.10529352529248e-06	1.07641862768253e-07		3.84793231062367
							9.26262606558309e-07	5.51383063148650e-07	4.72599654912623e-07		3.65720081723301
							5.38257990971533e-07	7.07872626571340e-07	2.44387702612217e-07		2.30746692824266
							1.81685671885411e-07	3.02807004222538e-07	2.95417530726462e-07		2.97714148292763
							6.30089034879900e-07	3.02407308996964e-07	4.15564721905699e-07		3.89049005401710
							7.30822441736285e-07	2.25185981417086e-07	2.07656262093559e-07		3.28413360582438
							4.12336540967589e-07	4.68588915601127e-07	2.61658170653544e-07		2.42970208632624
							3.80089716319656e-07	4.53493738149683e-07	5.40280258071870e-07		4.14822932990452
							7.27219112408193e-07	1.00166698874097e-06	2.34023310439700e-07		2.92910263143331
							4.57290911440995e-07	5.56281658696666e-07	1.20152942020714e-07		1.28470979981605
							6.51530672391573e-07	3.72183542300106e-07	4.53625384336225e-07		4.72605169752675
							3.74355230427536e-07	9.94519758959129e-07	3.51241063646165e-07		3.22583536115866
							9.90290046880720e-07	5.62395786062325e-07	1.75757690821885e-07		4.61024229128556
							5.17633089757384e-07	5.43778275334109e-06	1.47598704200419e-06		22.0443830304784
							7.32255934865286e-07	1.30504261246058e-06	1.98505155731833e-07		1.81046173542344
							4.97562600626063e-07	6.67493185554515e-07	3.26623318512024e-07		3.18136489223028
							9.08934420496902e-07	5.16210242068662e-07	2.36717000910263e-07		4.15958061653778
							8.74621628960057e-07	9.61084750753907e-07	1.45393245706951e-07		1.17618750475099
							7.14267130316931e-07	4.77303484660041e-07	1.56247350263533e-07		0.689731797493097
							2.08007372880440e-07	2.11873136126628e-07	1.08061521119007e-07		2.00973279451857
							3.12614413110218e-07	4.60212728177862e-07	5.93638005669299e-07		6.71438895916873
							3.20725632444378e-07	1.20007833186302e-06	3.30133218785890e-07		5.44506020763100
							3.32783943067048e-07	4.90019748210536e-07	3.81649436551323e-07		5.36340264899288
							2.84285001453155e-07	8.30376417503865e-07	3.01269477493443e-07		2.61096499828279
							5.86012375425776e-07	7.51727401423065e-07	2.28592672190357e-07		1.28587434628089
							7.36031500834771e-07	6.84487874097942e-07	3.04508911819032e-07		2.65043211369815
							9.13798580270149e-07	7.04458164786299e-07	2.48329709383373e-07		3.27771881080584
							9.03317953964389e-07	2.31834981964599e-07	4.36237205521301e-07		4.06985294520279
							1.20993975086446e-07	5.30928775307640e-07	3.59337497352252e-07		5.91066592366161
							1.16402869418005e-06	7.17458248614094e-07	2.76811177906018e-07		6.17842457075112
							9.50642565779977e-07	1.09639945611397e-06	2.13922415941232e-07		3.25354776244663
							5.00990672554234e-07	5.48030308218578e-07	1.64229136949102e-07		1.48754381882170
							5.15727285298067e-07	9.55923372529148e-07	7.79700176726772e-08		1.12518984813637
							4.83841928166810e-07	2.00881248581192e-07	1.00115953077062e-07		1.85484287933941
							9.59122562774818e-07	1.98673715734453e-07	3.86011921915678e-07		3.59573278994272
							6.23846885222566e-07	3.76135098760233e-07	2.62856609249767e-07		3.16089506371481
							4.67166187686569e-07	6.48342347589936e-07	3.69009830062283e-07		1.76992550740326
							1.09681703464237e-07	3.31737066506552e-07	4.67186898769541e-07		4.99802983589542
							2.28186187587131e-07	6.35108355888653e-08	2.37043434140033e-07		2.26404726450176
							4.92156214383401e-07	7.16953465636983e-07	1.54579396293565e-07		1.58542828416235
							9.79433394615703e-07	3.68622936031173e-07	4.19357766279188e-07		3.83591378224418
							4.05319559167991e-07	1.19962569064355e-06	3.37357601352470e-07		6.12252306909110
							1.52872748683857e-06	4.91155577888817e-07	1.36733778747514e-06		14.1315469439587
							8.53576056988553e-07	5.14671469120244e-07	3.32018593382236e-07		4.15813814938535
							1.39124963796165e-06	7.59260571769833e-07	4.42338686407655e-07		3.85807704532851
							7.44813333751318e-07	4.77896528961750e-07	3.58089104918613e-07		2.79184684379013
							1.70171152994138e-06	6.43656119608916e-07	8.21525994878861e-07		11.2901007993569
							1.42831735828019e-08	7.39469118114060e-07	1.39357261019905e-07		3.24379899214849
							5.77585662479597e-07	1.11925744625223e-06	2.83977572592113e-07		1.16463064023410
							9.30017336084987e-07	2.61080415496798e-07	4.65723821012653e-07		7.26884684939137
							6.06920426879771e-07	4.37648956749144e-07	2.81467766320574e-07		2.63057321819984
							7.60029906977511e-07	6.05561233095231e-07	5.23898748225086e-07		6.71017216931995
							1.37608127276701e-06	5.04770190005234e-07	4.97211414292210e-07		8.16262133812592
							4.94865519176098e-07	2.09907793370332e-07	2.95706456740302e-07		1.71384194284676
							9.37409711518506e-07	1.08097386036284e-06	3.85355312270227e-07		1.54049644232409
							2.00884074086375e-06	3.94311113883621e-07	1.25809191374718e-06		15.7316010865886
							5.56185581002148e-07	2.96555655395084e-07	9.69846759053273e-07		8.59515986626027
							3.59103681406755e-07	1.29103895568036e-06	1.30942733899854e-07		1.68934920584001
							7.90780682452136e-07	4.33381644615296e-07	2.09429983768978e-07		3.16189542727443
							4.09235794239291e-07	1.05612288543297e-06	2.84546589873639e-07		6.55644344454541
							7.69672840180764e-07	1.49198046757398e-06	4.23124624885824e-07		7.41526416459629
							6.47255692653599e-07	6.00195694619172e-07	5.33166401508692e-07		4.60477209745881
							6.44109809703680e-07	1.74493399332084e-06	1.05723354403046e-07		5.34330158349177
							2.41510393195671e-07	2.79510856106698e-07	1.83850421305216e-07		2.16161147568191
							1.80456348320207e-06	1.14885322594963e-06	4.99735780105394e-07		7.06625575464804
							9.19390793907941e-07	7.87560191280447e-07	1.89581320151647e-07		3.34391102207851
							1.22651153004581e-06	3.82724416200183e-06	4.65148046161602e-06		22.1715324558388
							1.02684857293709e-06	1.41515299200278e-07	6.18664345653336e-07		8.10431513234333
							1.08880776857768e-07	5.98961811963494e-07	2.70506791561652e-07		1.64215285877588
							5.64945565697339e-07	8.78636692370539e-07	3.58743413045450e-07		0.897284294748651
							2.76133523190416e-06	8.07914891414625e-07	1.08258311864931e-06		12.2273960103307
							1.29740041572880e-07	3.33572230088140e-07	4.38862135705055e-07		3.48062364821523
							1.19457877763401e-06	8.34632406012980e-08	5.92061918303955e-07		6.69055590248525
							8.69028419835504e-07	1.41180065934636e-06	1.54137949064342e-07		2.07988886762463
							8.82248046539680e-07	4.13363778178938e-07	3.52262666603511e-07		3.22190372265909
							5.66248587385118e-07	2.39487506261593e-07	1.91470292589785e-07		4.07218444799186
							6.75040127489590e-07	3.33257106777985e-07	1.29281605239337e-07		2.49363069238849
							3.26873986406469e-07	3.23202060190523e-07	3.58626424496856e-07		2.41779318875743
							9.97788447143317e-07	3.03444759164085e-07	2.41324011218017e-07		0.760933593795578
							7.65266931368605e-07	5.93350662247302e-07	5.36314652312122e-07		4.47465542174929
							1.11691552297566e-06	8.80034495933475e-07	5.89334843958687e-07		6.91071027600542
							3.95762180146491e-07	5.28242571752684e-07	3.88267455665081e-07		4.23818987263671
							1.05193756716800e-06	5.04036183203159e-07	4.32532849112482e-07		6.32520521276756
							8.80653177251024e-07	4.24226089365734e-07	5.43357220537166e-07		6.15047842583212
							5.88385959334064e-07	6.67819293050899e-07	7.79590286715796e-08		2.86548422478260
							6.82704461453742e-07	6.05469212389183e-07	4.37361809198599e-07		5.90338976408627
							4.04665036448407e-07	4.74191957477758e-07	3.18343876246947e-07		2.79099930940521
							6.86380098407948e-07	2.87161009029602e-07	2.37212525826993e-07		5.03242752896227
							3.52753516372500e-07	4.45577826063061e-07	2.80831049572968e-07		3.62211481023003
							9.00764393363399e-07	1.11453759594621e-06	2.67263970016585e-07		3.95946643139901
							7.06413787811119e-07	2.67230328843615e-07	7.55266642034102e-08		3.58830143338212
							8.30470920342215e-07	8.35915103313730e-07	1.65316372450277e-07		2.82748954121717
							1.26586648439698e-06	1.79079813861789e-07	2.90134377798402e-07		6.60936488932738
							6.33961939688696e-08	1.47888075464111e-06	6.51507951251734e-07		7.90073382753023
							1.87065191774659e-06	1.08343798462543e-06	4.60487210827927e-07		7.93503734058451
							1.34365462401729e-06	4.27486890037599e-07	5.64579970345062e-07		7.22897892709549
							1.14473966348642e-06	2.49008116522257e-06	1.44141035466553e-06		10.6396160529198
							2.42258072997817e-07	1.39522982222124e-06	3.54233462296321e-07		6.68096440376030
							1.39945426175232e-06	3.94421251396351e-07	5.16628018309542e-07		10.1126637879038
							3.16917814721119e-07	4.95242770246304e-07	1.23681585797220e-07		3.54105361702716
							7.49693047356880e-07	1.19563401012107e-06	2.67794712613716e-07		1.68983800705404
							7.87456506321342e-07	9.37256003766787e-07	4.16202559897281e-07		4.77032979343408
							8.97169331374194e-07	9.61275694843944e-07	3.32301830006185e-07		3.24643670563438
							8.38851614277335e-07	8.25355011327560e-07	5.60051002147499e-07		7.22002895335103
							3.40938357586767e-07	1.11869799841410e-06	1.51530860992454e-07		3.27570736731938
							3.27287162740780e-07	5.46392570922359e-07	2.51770957634436e-07		2.30411706218851
							1.20621003921550e-06	6.61382140526297e-07	2.63114992316223e-07		3.32925622368805
							4.52463858855579e-07	5.43864835780822e-07	1.99901699475025e-07		2.14988802198679
							1.70075099676899e-07	1.25478876348090e-07	1.83595801380926e-07		3.38666539614338
							1.15579934147553e-06	4.84138169034233e-07	5.19520831571537e-07		5.80101273849913
							6.72351874784771e-07	7.69433927830907e-07	5.03588047626517e-07		6.40164799464302
							8.06567960788373e-07	7.89418868525368e-07	1.16774255477168e-07		1.14792083821466
							6.56589513850298e-07	1.32343744050126e-06	1.72931188244481e-06		11.5320818658176
							1.05625469623007e-06	5.80442540232603e-07	3.72731426154634e-07		6.80821718278479
							9.32860755951682e-07	2.41247224008771e-07	5.22191126960575e-07		2.46491523368059
							2.78429817297008e-07	7.91493963832135e-07	4.16122433935335e-07		0.400251185880722
							3.90374671834658e-07	1.44801931496256e-06	2.34960451984571e-07		1.47685500860941
							8.61683141231949e-07	1.14810613994082e-06	6.36798206602983e-07		6.47493149319642
							8.08980610214705e-07	1.61956920760714e-06	1.67376998199873e-06		6.96875498492756
							8.63616520424707e-07	6.27704258424683e-07	4.05564600178813e-07		3.87551522200567
							8.12926454575661e-07	2.12336658276250e-07	4.98895022232115e-07		7.26812667787839
							5.88119582439883e-07	6.46412818285406e-07	3.43262263171842e-07		3.31479204282600
							4.98841074169567e-07	9.56430771849550e-07	2.04008502235159e-07		2.58805797563757
							8.27379057071496e-07	4.54521416356026e-07	1.90565489555160e-07		6.23170343405838
							1.22607819968848e-06	9.20197502256719e-07	2.77544343054316e-07		5.03019386915408
							8.53444635293205e-07	1.01450458942313e-06	4.03110261774250e-07		4.32082181248751
							7.66891032622994e-07	8.22999107618042e-07	2.93663167338573e-07		2.97643719629512
							1.04514452699679e-06	3.88587365455523e-07	3.16517206292915e-07		2.99603352986064
							2.13914079646341e-07	1.28695556204961e-07	3.02881700913071e-07		3.20218762606625
							1.06711229905737e-06	9.34519205697550e-07	5.72880110305969e-07		7.67104602082997
							4.67254155594067e-07	9.42767188579840e-07	2.52885164412158e-07		3.28737042642416
							7.87689812674320e-07	7.93091281163428e-07	1.37276890370440e-07		0.677985290225593
							6.04282076168818e-07	1.27388068363560e-06	4.35967145580760e-07		4.02593660206480
							2.70099688819828e-07	5.38477126969516e-07	6.71869163620944e-07		5.41078548544569
							7.90139950080038e-07	7.65058717894869e-07	2.23211354534636e-07		3.33707309111172
							1.62704337668525e-07	1.12229950949038e-06	1.62849407661486e-07		1.23248034191997
							6.89084441955098e-07	3.63402546924670e-07	2.64420152367989e-07		4.44965409632922
							7.83354756256681e-07	5.51603923973148e-07	3.72313984257481e-07		4.02744815391567
							7.44677650758798e-07	1.61051216449350e-07	2.05283517022437e-07		2.14396146703361
							1.19185780516097e-06	9.26242917562908e-07	5.13945330907775e-07		8.08409400231519
							8.43938468481744e-07	8.31316575382310e-07	6.43488378337769e-07		4.31340639523615
							6.05775790262710e-07	5.86088072942171e-07	2.41793572798575e-07		0.983994102080719
							4.72129951829811e-07	1.10988759447105e-06	1.75212670963480e-07		5.50174717865745
							3.26175358226190e-07	8.69812456611284e-07	3.03736238518392e-07		5.12107725997713
							7.99339316560135e-07	1.33719205756485e-06	2.86364614265586e-07		1.87053566289883
							8.42010571669575e-07	1.25411659811350e-06	1.67028230723134e-07		2.10596580732106
							3.13293114431321e-07	5.78756592365641e-07	3.63304290909766e-07		0.875438372780433
							1.93082141746183e-07	6.16327983138705e-07	2.04016544811767e-07		2.46541347386363
							2.81484192159477e-07	3.91593195671621e-07	2.94926455969735e-07		3.90741466885203
							6.69259882206932e-07	8.76305490472370e-07	2.34810623060449e-07		6.44995458125714
							1.34282918466010e-06	6.83778862176065e-07	1.70337092471196e-07		2.78904390242657
							3.74342522372976e-07	5.58996118427494e-07	4.23316215109450e-07		5.20301903125104
							9.34317213876856e-07	7.74646093036978e-07	2.80677728336438e-07		3.31209783580482
							5.56037860966607e-07	4.65713544633898e-07	2.51243509807828e-07		3.40674449185962
							4.78349513976620e-07	3.68384737362337e-07	2.15202686791538e-07		1.12434380975563
							5.78763522306018e-07	4.08453056908895e-07	2.50551462812028e-07		1.41636668274362
							5.16751856034641e-07	2.27102771037601e-06	5.13150120078337e-07		6.18560859244204
							2.40432098995637e-06	3.06098458933582e-07	2.35831644738237e-07		2.20410977448011
							6.36828233640634e-07	5.95350584439801e-07	2.50046171010658e-07		2.87852582890620
							9.73343589528673e-07	4.09338738041418e-07	1.90118044518959e-07		4.22656687706616
							3.27823584325973e-07	6.13822344848625e-07	1.43388294699832e-07		1.05344144895524
							8.39183741563336e-07	6.23692136087379e-07	1.27796072202939e-07		0.792650794708815
							4.18429355468432e-07	1.26377019405808e-06	6.06529884880962e-07		6.51396588214021
							4.45060311922646e-07	8.45450923684251e-07	3.28272162320892e-07		3.16591380859782
							4.48046843695903e-07	1.39812053055190e-07	2.82055195507171e-07		3.97287265104475
							1.40947751926037e-06	1.33923470978645e-06	1.80112560956868e-07		0.732769366214856
							2.18695128109817e-07	4.77794349872602e-07	2.73001395928233e-07		0.924257794675925
							6.64784864837458e-07	1.14565111094296e-06	1.28463578057991e-07		1.02678736159527
							2.79229665339135e-07	7.22601655043910e-07	5.25387516026861e-07		3.25726723447451
							6.34442918609637e-07	8.98994166627392e-07	5.48643059316350e-07		4.32411330935904
							7.76110402220199e-07	1.59799400704351e-07	3.96285040931340e-07		7.28361375844285
							4.96421766569214e-07	6.52802705588429e-07	8.63195719148051e-07		7.13140443603409
							1.25095908017079e-06	6.22075766643666e-07	4.08766903742629e-07		3.46021830008377

## Sheet: Figure 3b
Figure 3	b	widefield
P_n of young HSCs							P_n of old HSCs
Septin1	Septin2	Septin6	Septin7	Septin9	Septin11		Septin1	Septin2	Septin6	Septin7	Septin9	Septin11
3.13480258411634e-07	1.92824906932913e-07	5.98225647723666e-07	3.61607408940478e-07	1.18524335086644e-06	1.89715177410581e-06		2.45045302552161e-07	5.09223901675099e-08	2.18512736444047e-07	2.53314240694258e-07	2.79660223618445e-07	2.96818155835804e-07
2.04246758801682e-06	7.49057546468411e-07	6.96739647056932e-07	5.82548130892158e-07	8.57039469550046e-07	1.54799885425113e-06		8.60599028618341e-07	1.20415874173253e-06	2.16524463529657e-06	1.38443287640478e-06	1.38005129637774e-06	1.25355652579646e-06
3.24893773096601e-07	2.43519547452274e-07	3.71458956980063e-07	3.66027151103267e-07	3.42707171017018e-06	4.23478719254552e-06		6.88821771823637e-07	9.51984927305902e-07	1.02514704561066e-06	9.15830011513374e-07	1.16090400463202e-06	1.29421029389876e-06
5.45706575230938e-07	3.81074658161439e-07	3.83733824513410e-07	2.18952718854014e-07	2.18734185198586e-07	1.06803885835778e-07		5.00462259505689e-07	4.78009960502103e-07	1.36319453598919e-06	9.32788213252535e-07	1.07161323825444e-06	8.09919855065723e-07
3.02080098938199e-07	2.51983795823388e-07	5.18353775177802e-07	3.11767320948345e-07	1.44115578712680e-06	1.40992989202639e-06		4.33914221893174e-07	5.51663672615645e-07	1.20060848443440e-06	6.07751375716752e-07	1.28169235373242e-06	1.25385113413111e-06
4.78685073832071e-07	2.84139685542378e-07	7.92335212955008e-07	4.43691239147870e-07	2.87781489534945e-07	4.13874320113367e-07		1.86307616489840e-07	1.21409447094155e-07	6.02245257445292e-07	4.50356975732788e-07	2.47219307994973e-07	4.38478702636113e-07
4.25299265008997e-07	1.41591173528763e-07	4.52517318884819e-07	1.74568016759898e-07	2.06277275555468e-06	2.13156169491215e-06		7.02473323031309e-07	6.77731179647472e-07	8.72784096703907e-07	7.66225360992762e-07	8.48915496224229e-07	8.62780687815477e-07
7.53468797494543e-07	3.96091190786302e-07	2.17478313583286e-07	4.43543750401385e-07	2.19655841592118e-06	3.41744815513782e-06		1.21308728342475e-07	5.88432739853550e-07	4.67431326890017e-07	5.75036679750666e-07	7.61005863155758e-07	1.03496874858221e-06
8.85804271563574e-07	1.05129433946258e-06	1.37660297910356e-06	1.31943437907085e-06	5.42646497886723e-06	6.17101068484070e-06		1.14204558638477e-06	1.39171948798124e-06	1.46042574506239e-06	1.51868238882359e-06	1.62255060755075e-06	2.33927480662797e-06
7.91800151913253e-07	5.85515817669913e-07	3.73346859600449e-07	2.97499323668034e-07	4.82985670804651e-07	3.30758788137245e-07		8.23701165101774e-07	7.27093946030218e-07	1.16504545238130e-06	1.53602683873086e-06	9.75015255996910e-07	6.72065107297082e-07
3.49294868352571e-07	2.49408343138969e-07	2.77510781808727e-07	3.04395846036571e-07	1.79128909228553e-06	2.96658918646927e-06		5.27812306533991e-07	7.01228522493018e-07	1.27954174901741e-06	9.10020995048303e-07	1.05162114825342e-06	9.64650486468851e-07
4.07790855967878e-07	1.94551141176471e-07	3.53888896276304e-07	5.72386164987820e-08	1.94017536085201e-06	2.61642317196198e-06		6.42426283133145e-07	7.06967305973975e-07	1.06893979001707e-06	4.04954860299396e-07	1.08748717342994e-06	1.37576910434130e-06
6.74595384565113e-07	3.91909676844542e-07	5.14602813040294e-07	2.03600598075130e-07	3.02943990504556e-07	2.54745685814835e-07		2.57118359017699e-07	3.93783555890521e-07	3.44758794735866e-07	4.00675119382592e-07	1.09555740401798e-06	1.43876712651778e-06
9.25211002877437e-07	3.68097646417582e-07	4.82226856124694e-07	4.32052057705800e-07	7.88404535710603e-07	7.07433131830501e-07		2.78510319130237e-07	1.39187764071141e-07	3.93478488491562e-07	3.71073878536961e-07	2.38871484686893e-07	2.77271972667313e-07
4.74419877774262e-07	2.91935584211048e-07	8.42385244082637e-07	3.48578282850193e-07	5.99757536753187e-06	7.02378315447747e-06		4.04756936645651e-07	2.99893013395362e-07	7.90922670387897e-07	6.44190233163819e-07	4.55596233130298e-07	5.16389021552559e-07
5.57306340676319e-07	3.06205633072523e-07	2.94903639232138e-07	3.18798703444807e-07	1.17157729227414e-06	2.11584336452895e-06		3.08161851165832e-07	2.72777422667834e-07	2.59059592387389e-07	2.03219331164782e-07	1.33603215815679e-07	3.83545309299480e-07
8.28249513803261e-07	2.45581681292959e-07	8.04384231041424e-07	2.49872279608818e-07	1.05250383335161e-06	6.25376194163242e-07		9.96129943130212e-08	2.31898167276658e-07	1.05347198592109e-06	8.75711924152363e-07	4.62417954573372e-07	1.87450363566891e-07
2.93681566961217e-07	1.89134618045427e-07	2.33013388734580e-07	2.64950232443622e-07	1.44700834667556e-07	3.88248188091534e-07		6.28981567955170e-07	8.44729875367158e-07	1.43437746293759e-06	9.19306788676290e-07	1.30948504688318e-06	1.88548393436126e-06
4.28096649742507e-07	3.11082520735245e-07	4.09518775860814e-07	3.79197901469310e-07	2.31789405667250e-06	3.55563993504374e-06		1.11429591543961e-07	2.72686442425408e-07	4.89900281471591e-07	4.46968057087627e-07	1.18928929819991e-06	1.74224290286248e-06
6.35904972554169e-07	4.96572696028127e-07	8.89340797924820e-07	5.43158843267584e-07	4.71671934906384e-07	7.13507407248318e-07		1.11953937125781e-06	9.61014047749484e-07	1.57209872664949e-06	1.18143566601288e-06	1.46377674415018e-06	1.60094549902099e-06
5.63714513269434e-07	1.79033564821426e-07	3.54784932578279e-07	1.81836643321797e-07	3.13093858649182e-07	4.65203189596239e-07		4.28623501140143e-07	3.09065188004570e-07	6.04863582789848e-07	4.43770127376218e-07	4.64658047002048e-07	9.22000391207049e-07
5.63984710518213e-07	5.40241190836811e-07	6.74730613543483e-07	4.15738139445066e-07	6.32636343440507e-07	6.16268065806975e-07		7.72254709390098e-07	5.46904953894032e-07	9.20915943635699e-07	6.95917589055178e-07	1.18701185948673e-06	1.89276465198676e-06
9.82568890950107e-07	3.12309849959890e-07	1.63482023837896e-07	1.95718010538917e-07	3.17011652401398e-07	8.43218213949727e-07		1.10598378892742e-06	1.28918191909545e-06	1.22732314522151e-06	1.32821858287900e-06	1.28864524846444e-06	1.46088401170180e-06
5.62324406291501e-07	3.85927430498362e-07	2.59744817088447e-07	2.26243853433461e-07	2.17153102598140e-06	7.19446550651600e-07		9.91102565530550e-07	1.06919129764957e-06	1.04054337646219e-06	1.07768967297527e-06	1.20376332529548e-06	1.56839519231122e-06
4.88075223361531e-07	2.95420423862400e-07	5.40772969231462e-07	1.93970517682095e-07	2.29112127859827e-07	2.46281219452233e-07		1.81674863937076e-06	1.83045236497840e-06	1.90607466463539e-06	1.90913930071447e-06	1.80420664198642e-06	1.71799853088073e-06
3.82792412965968e-07	3.82709063307535e-07	4.63222216977299e-07	4.34848251950592e-07	5.03429824530299e-07	5.09001757556669e-07		3.70605781857312e-07	3.26650376357038e-07	6.79811934664351e-07	6.32129573477581e-07	5.06785224548576e-07	4.79437109791240e-07
6.61544996300667e-07	3.42973981747109e-07	2.97152420591162e-07	2.51362514814480e-07	3.87229856463936e-07	3.28687212002809e-07		6.96555785241684e-07	3.37006125799260e-07	5.53938187371600e-07	4.95855030061483e-07	5.40308938614142e-07	1.46651752369165e-06
9.10327336630866e-07	5.69618463753365e-07	9.33783868298447e-07	6.24040982090922e-07	5.15912647842519e-07	3.88454280336550e-07		9.05326737750283e-07	6.24193381941822e-07	6.23010119217490e-07	6.09274651409506e-07	7.83807980544485e-07	7.63922396865363e-07
6.68384781547831e-07	2.11036350059669e-07	1.04138647415889e-07	1.83468648549128e-07	2.08661952458847e-06	2.62637740946226e-06		5.13283696845246e-07	6.87822410477303e-07	9.46945326816198e-07	8.66561205844983e-07	7.37453443429773e-07	8.55051084650309e-07
4.57273588273777e-07	3.75459759906345e-07	1.57525855285532e-07	1.88634567698540e-07	2.69063297068166e-07	6.22666083235803e-07		5.18401639989368e-07	6.31595341999256e-07	1.11492329048975e-06	6.77799351122431e-07	7.62358635955939e-07	6.78511565566709e-07
8.62396637407720e-07	4.29631826968953e-07	1.70646450912313e-07	1.24810203497847e-07	7.96717115966782e-07	7.68498716040133e-07		5.85885770769617e-07	5.70406899188394e-07	6.92513088588402e-07	5.89135857198311e-07	7.21279478650329e-07	5.58242415809142e-07
5.48214577205480e-07	1.86025395765494e-07	5.12136765569869e-07	2.16198904533394e-07	4.51383639412868e-07	4.95521030360481e-07		8.48598956450746e-07	9.53511165626895e-07	1.34172353170066e-06	1.09242446663102e-06	7.17414848712244e-07	9.33961085909679e-07
2.77583444614114e-07	9.43260585716281e-07	8.75163744614512e-07	6.18104232004776e-07	6.86501342276933e-07	8.84976384653662e-07		4.45382309278550e-07	3.32381847178674e-07	4.10937856477116e-07	2.18359960027025e-07	2.91283369979434e-07	3.40993617395774e-07
5.42778779894539e-07	3.17283287350355e-07	4.17283871423887e-07	3.30822257307995e-07	2.09409553044874e-07	4.27736089333095e-07		3.01499393270159e-07	1.40539619027887e-07	5.41711967403524e-07	2.44724479163516e-07	2.34425847623059e-07	1.74680211984218e-07
5.34754759964417e-07	1.74023358384528e-07	5.52154559398469e-07	4.27903960985438e-07	9.38815169106541e-07	1.12319086551785e-06		4.98075716742295e-07	4.55572551945807e-07	4.44141417562642e-07	1.56294741780792e-07	1.70496825188090e-07	2.76865796394200e-07
3.23520479998775e-07	1.39840334948480e-07	3.87487720188811e-07	3.92205548812923e-07	6.77873837089603e-07	1.02884145737010e-07		4.20432597470582e-07	3.33667920144233e-07	3.54329198379806e-07	3.10453150483511e-07	3.04271877734721e-07	3.93781720316665e-07
4.46451666041529e-07	3.88370930930670e-07	9.19905311431861e-07	3.40911713893749e-07	7.03522783143058e-07	6.67923127149792e-07		6.92047503365481e-07	3.64999241921882e-07	4.88903823665798e-07	1.80099260958346e-07	2.82772297614142e-07	3.54980632298122e-07
4.63273405742962e-07	2.77548679549370e-07	5.02600561456405e-07	3.21641725905467e-07	1.66792166555570e-06	1.93604329034647e-06		2.21634715845141e-07	1.16147485881040e-07	3.62085666719662e-07	2.09225224379629e-07	4.59942695843004e-07	8.88790584216215e-07
3.59949293626557e-07	2.88031676954132e-07	7.63288651010087e-07	5.63962684528109e-07	6.07547155695951e-07	5.30801793789294e-07		8.11638507946654e-07	4.93870392743022e-07	2.08769851615071e-07	2.14685557897402e-07	1.66454232804856e-07	1.88733998407660e-07
3.80679099724864e-07	2.08313096351314e-07	2.90560121356625e-07	3.37386572851275e-07	2.20465929176701e-07	3.26176440584817e-07		4.60475291411845e-07	2.37855644196990e-07	2.29920512436692e-07	1.00392917985699e-07	1.17667390705809e-07	2.35914215788469e-07
5.15250852284517e-07	3.10026879440942e-07	2.97483061957928e-07	3.15943901466380e-07	1.16008223786838e-06	1.46859445772383e-06		6.58999366919726e-07	3.96189922470090e-07	4.25766657515549e-07	4.53889572056720e-07	3.07802577247882e-07	1.79281004833114e-07
5.93452041884768e-07	2.79632411391686e-07	9.96277340835504e-07	6.07441281766642e-07	8.16625266319329e-07	9.59569620893235e-07		2.60974152312903e-07	1.22609931063856e-07	9.69717670384830e-08	1.93438804728304e-07	3.17483166463795e-07	1.56675397957559e-07
5.90725452514112e-07	3.40456714408253e-07	4.62279810012922e-07	3.44306187359905e-07	5.26964270017431e-07	4.49269827079098e-07		3.12429167192918e-07	3.95302988913732e-07	9.16611820366735e-07	4.63064819384224e-07	5.28947623235699e-07	6.20181491208610e-07
5.37702541001457e-07	2.24254605263533e-07	5.58720872713853e-07	2.32211691817592e-07	1.59063861889326e-06	5.64620858281680e-07		5.47458422833891e-07	3.09004405912912e-07	4.83252759172176e-07	4.95880559517158e-07	4.97304967812600e-07	4.69047218273854e-07
1.02856123302283e-06	5.60850969115099e-07	5.20120062439389e-07	3.79645282740717e-07	2.11005792906369e-07	5.88978942521636e-07		3.33647970065141e-07	3.05302993449540e-07	8.15921369906556e-07	5.25459286090789e-07	5.25712451473633e-07	6.34825339787054e-07
3.70537550887459e-07	3.57860691240520e-07	5.40357066249201e-07	3.63819628457145e-07	4.09433055452943e-07	4.15793944949954e-07		2.44104939954172e-07	3.28667144061710e-07	5.32318864626802e-07	4.87316315196634e-07	5.54871474854844e-07	5.60522466476126e-07
5.07288282127985e-07	2.10745110269900e-07	3.28120304901085e-07	3.26401597233897e-07	4.73243678877395e-07	3.82748104308044e-07		2.34600467460324e-07	2.10486624772961e-07	2.09076289527777e-07	1.74120765580011e-07	2.18023963396775e-07	3.00317754772766e-07
7.99251471382009e-07	4.59057117650998e-07	7.13283976218834e-07	4.79286316238783e-07	4.80128252366191e-07	5.78292496967153e-07		2.61166452372498e-07	1.22156322202834e-07	1.57161734407422e-07	3.08342665438188e-07	3.97568453793049e-07	2.36906934725121e-07
2.41173445329855e-07	2.38339488938621e-07	7.13872638440231e-07	6.97982061204523e-07	1.12142939083215e-06	8.20535470250668e-07		1.17401317483656e-06	7.04986582462359e-07	8.53451501144643e-07	7.00909869801868e-07	7.34740617147577e-07	8.31758136379011e-07
5.24522766573459e-07	4.31630931222934e-07	5.66527146319000e-07	3.79478721451864e-07	4.31966263954590e-07	3.59482487831528e-07		5.18296621532472e-07	2.47738626080104e-07	2.79254036578660e-07	1.93850125784339e-07	3.06337241251296e-07	2.66263870346812e-07
5.80185842065886e-07	2.88522183216391e-07	2.95770780836787e-07	3.73559553436007e-07	4.93201543784343e-07	3.53731699908095e-07		5.99074817638724e-07	7.17799733982758e-07	1.83642419082302e-07	1.29386858102394e-07	3.01646555223231e-07	1.32014416429125e-07
4.62253264867938e-07	4.34772582228630e-07	6.40202825196905e-07	4.06554560391862e-07	6.20972779071886e-07	4.48990491805668e-07		5.63369927327285e-07	2.84605792119510e-07	4.24066112271004e-07	2.10673805007862e-07	1.92381792480250e-07	3.17310166033456e-07
8.89717394321326e-07	4.53451642187698e-07	2.39287395720797e-07	1.73144279235461e-07	6.22573687042148e-07	5.65644556281285e-07		4.47064784838043e-07	3.28319343603130e-07	2.54269591486631e-07	2.88510690449644e-07	2.36306991277831e-07	3.33410570651666e-07
6.58251779525948e-07	3.54898347258185e-07	7.80421627570308e-07	4.68053113238937e-07	1.42319942309821e-06	8.47661360522688e-07		5.75176673149663e-07	7.00876347119074e-07	1.21390870678692e-06	4.09077183573416e-07	9.55189542745183e-07	1.40025507152791e-06
3.13184890980686e-07	1.68516721187733e-07	1.41757149383387e-07	2.51603256458046e-07	4.69315142469726e-07	2.69867637393926e-07		3.92461644427712e-07	1.18749136105844e-07	5.91300260669715e-07	2.20775286267670e-07	2.99240094909217e-07	6.82155945134731e-07
4.65230450315650e-07	4.55863563511398e-07	5.78448179673383e-07	4.11075378262187e-07	5.98156396917697e-07	5.16371877777133e-07		3.35345754091968e-07	1.93343468341831e-07	6.24303926803903e-07	1.66005924692056e-07	4.02758489152247e-07	2.52958478224342e-07
4.92178539301172e-07	3.37069388448793e-07	9.27283591252243e-07	4.98048786318401e-07	8.52754935775134e-07	7.42540681371729e-07		6.06985627516940e-07	3.55916870354507e-07	4.99447903985863e-07	3.62847804048457e-07	4.59105439171725e-07	4.12102615404239e-07
4.59596637881798e-07	7.55061720787743e-07	9.09705214936126e-07	6.45621837572031e-07	9.77846332507304e-07	8.64502916630240e-07		4.22329483392261e-07	3.40524063108007e-07	8.42294155679719e-07	2.63315551446739e-07	5.90371018688480e-07	5.03128722123292e-07
5.87192235455171e-07	4.08213120939616e-07	5.93418969068851e-07	4.00193526490258e-07	3.66982918161419e-07	7.17808352884039e-07		3.56139818601581e-07	3.78264148288583e-07	2.85293227445253e-07	2.14847063560615e-07	7.40553865726432e-07	9.73940517998035e-07
4.56660828972178e-07	5.25392051306217e-07	1.49770203299523e-06	9.84009655013772e-07	6.43376709792183e-07	8.63997271842775e-07		6.61392737358681e-07	2.78260379256347e-07	1.96421408474481e-07	2.61239175477339e-07	2.17634147424081e-07	5.59341814822049e-07
3.18913084063077e-07	4.85333506243369e-07	1.06990168479561e-06	3.36611851935199e-07	5.96299137605993e-07	1.20743228303268e-06		3.44347075530821e-07	2.99650843202353e-07	9.76147657758483e-07	4.03393962297115e-07	1.07617291853949e-06	1.39140128141408e-06
3.32773747960438e-07	4.46178482709313e-07	9.16078110850320e-07	6.87120835132700e-07	6.14406236324121e-07	4.68653136440319e-07		6.41610911067599e-07	3.59710818416583e-07	4.59246839462191e-07	2.02712184135430e-07	4.32646411453508e-07	4.32897684233776e-07
4.06590779257354e-07	4.17582256411742e-07	6.27104012171258e-07	4.55895839705275e-07	9.37245263007679e-07	8.06766281243156e-07		1.68832688953655e-07	2.49957797247191e-07	9.85887100938243e-07	5.30523675265690e-07	7.57960084420436e-07	4.58202633794147e-07
5.53210054783499e-07	6.71580075321331e-07	1.09302949870313e-06	6.31749971190883e-07	6.13333524679009e-07	1.20815457985824e-06		7.85098187407739e-07	5.21572405452044e-07	6.53040944174975e-07	5.56088075064207e-07	1.11089706203062e-06	1.31059912985079e-06
4.34836318802175e-07	2.46459667194080e-07	2.78964574973579e-07	2.69340608852141e-07	4.32205345787819e-07	6.70361880348289e-07		4.90107683346133e-07	3.77462127008442e-07	9.83343263195959e-07	2.19058139162553e-07	5.61000042986457e-07	7.14476211110536e-07
4.10334805030787e-07	3.20657761596166e-07	5.90969324615024e-07	4.28663151996751e-07	8.84238617516556e-07	6.95269249889175e-07		2.30219351538009e-07	3.01777288555754e-07	5.05328377251954e-07	5.77367525166446e-07	9.65633960140246e-07	1.19394955362959e-06
6.31385803364600e-07	4.46068609826108e-07	4.61216870222265e-07	4.81611964583787e-07	6.36052775909652e-07	4.89340182489914e-07		7.97296542449050e-07	6.68336077405148e-07	2.35781646889203e-07	1.06520518280681e-07	2.29175227977163e-07	6.43994325939206e-07
2.94376997881824e-07	4.37147792995724e-07	4.35660310154020e-07	4.99010320837576e-07	4.10345766693897e-07	5.71912266238786e-07		2.44878508168408e-07	2.30926746781406e-07	5.76764532957330e-07	3.62994236388441e-07	4.05443707843078e-07	3.52325606941982e-07
6.38652133239935e-07	4.84022968116283e-07	6.53705990921506e-07	4.05468363636818e-07	6.18564934195511e-07	6.47780357582428e-07		9.24584571987564e-07	5.77977131101105e-07	8.42396719906430e-07	6.18038583921222e-07	3.19891991719259e-07	4.00703026422693e-07
5.61316375776122e-07	3.87994648255092e-07	6.88600844680285e-07	4.00236980113301e-07	6.83481870851309e-07	1.34090353734472e-06		3.59549819872815e-07	3.04898292417291e-07	9.36652502081106e-07	4.95404240673861e-07	3.83111301873513e-07	3.38389235221568e-07
2.99087065212815e-07	3.67338799450583e-07	4.36069406961265e-07	4.69890784665339e-07	8.38286028415483e-07	8.40408624680380e-07		5.42247753647428e-07	3.57548631715580e-07	4.94313656463359e-07	3.10084900601574e-07	5.59595864249616e-07	4.05177413513194e-07
2.71334611444698e-07	3.26499051212038e-07	8.18115243971135e-07	5.72719720129183e-07	6.26502707597015e-07	7.45616139496984e-07		4.12541531965358e-07	2.46079877861285e-07	5.16171655584015e-07	3.10702980037773e-07	1.34455041540153e-07	2.50608487569342e-07
9.06214864277598e-07	8.11360516141249e-07	1.49458210986802e-06	2.40962348912103e-06	2.14211036956157e-06	1.75070054214449e-06		4.32572908042025e-07	2.39782769286898e-07	7.58190705199220e-07	5.22348734628179e-07	2.37505211229469e-07	3.45255912177426e-07
4.90029087117667e-07	4.85328076273830e-07	6.40761065777094e-07	7.92774351273076e-07	9.83568563105350e-07	5.42423374415948e-07		6.93802621900363e-07	3.13712284145948e-07	2.51786818843119e-07	2.68577632565908e-07	2.07920726827757e-07	7.30552542096071e-08
3.63803767659037e-07	4.14895003957510e-07	7.39890267609103e-07	6.54667693933099e-07	8.09117235676823e-07	8.73703222952672e-07		6.36173023623332e-07	3.31648075856856e-07	1.19054687533791e-06	4.21380710037160e-07	4.42062612043888e-07	8.04346845607888e-07
7.12577953032832e-07	6.33463147638645e-07	1.13662978226343e-06	8.98610469310327e-07	1.19527729249775e-06	1.19449965908395e-06		3.69211992561197e-07	1.31675309290814e-07	1.17623722036418e-07	1.55747055451612e-07	4.09243976591528e-07	4.46114184098649e-07
6.53233589546643e-07	2.58758789762973e-07	3.22072297164393e-07	2.65404791565811e-07	3.13824554413936e-07	1.90489778048471e-07		5.24330342846906e-07	2.15605271251429e-07	1.05684098916477e-06	3.87001785821087e-07	8.41098158729684e-07	1.10733822014350e-06
2.76136077976112e-07	3.68296720798656e-07	1.12688299071845e-06	6.62513216561828e-07	5.09322401932849e-07	1.05784162940413e-06		6.50750866501289e-07	2.67220161766791e-07	8.17349019314043e-07	4.35622199992209e-07	2.24864914952705e-07	5.53764931156781e-07
5.14259000565175e-07	5.97860384895538e-07	1.14055151151542e-06	9.59301491874249e-07	1.16359126525256e-06	8.11835034913133e-07		6.44564797927499e-07	4.72016108541612e-07	1.18128959366298e-06	8.20421578794677e-07	8.29391701841478e-07	9.27351746961235e-07
6.72655486226041e-07	3.14690181771670e-07	2.70115792837324e-07	2.60736536765201e-07	5.21069115150305e-07	3.79507141597872e-07		5.62682920068878e-07	4.56189870342522e-07	2.70196031680409e-07	2.31478854845448e-07	3.01897269933940e-07	6.08482240315167e-07
4.26825051301924e-07	4.65680539390350e-07	1.04163774710972e-06	8.03883871923215e-07	9.47269550238366e-07	9.65321565924954e-07		1.06656524875948e-06	4.35215333851458e-07	7.35249221195120e-07	5.65909715378358e-07	6.55257163325647e-07	4.98600845210038e-07
3.97096481687733e-07	3.59014876934535e-07	1.38847787228927e-06	9.55315937390298e-07	8.45258058019074e-07	1.28956912619366e-06		3.90160442145485e-07	2.80015449022356e-07	5.99110714910578e-07	2.58975247655906e-07	6.03636583885509e-07	5.73011929261775e-07
4.28966887395108e-07	5.56732635447789e-07	8.30977887487988e-07	3.93030745053222e-07	5.27071988796749e-07	5.92601169656774e-07		9.00505739410486e-07	3.83589753180853e-07	1.04885277439176e-06	5.88919419864118e-07	1.22622794022206e-07	3.18540386356314e-07
7.64823199972261e-07	6.37013614583106e-07	1.06470998491834e-06	8.36872429013760e-07	8.65646602620108e-07	9.40179229104024e-07		6.94044637236666e-07	3.18248007386134e-07	1.07132380261115e-06	5.70407430384624e-07	3.97734812945995e-07	5.66918867569893e-07
4.37848378821378e-07	7.34900318546102e-07	1.04405020428876e-06	8.77210663127001e-07	1.37309936590614e-06	1.52582350384140e-06		6.52689831811783e-07	2.66506525137819e-07	8.63385848815922e-07	2.57593141724685e-07	3.32311547835264e-07	2.89669834928369e-07
4.52382237267593e-07	3.54990794670879e-07	4.19073578962791e-07	4.45045374754926e-07	7.00270626229596e-07	7.78609964850493e-07		6.83601447128267e-07	2.02840584587466e-07	3.14222568111656e-07	1.15978288877258e-07	9.27257108364345e-08	1.57472657314081e-07
5.69355866970040e-07	4.17958035028104e-07	5.56437656916619e-07	5.37778239497887e-07	5.82468628283214e-07	5.56802190840789e-07		4.96258961809007e-07	3.04963090441135e-07	5.46669458552798e-07	4.20817839377763e-07	2.07370881716658e-07	2.02650105896200e-07
3.60986238857885e-07	3.35153678655114e-07	7.52245285024803e-07	6.68843790994927e-07	9.21786764064651e-07	7.39111866414801e-07		5.15594468734944e-07	1.48557372800332e-07	5.12089579004377e-07	3.21072204538173e-07	7.03984593641173e-07	3.93519144618021e-07
4.18456926630965e-07	3.42407561190209e-07	6.08815372281344e-07	5.90660698240261e-07	4.55405309312495e-07	5.07910262623030e-07		4.16986621859192e-07	4.62543320337684e-07	7.83125748906414e-07	3.58416568009110e-07	5.59027372608452e-07	8.84384368942963e-07
6.39546969333693e-07	6.58407271210301e-07	8.97601560781939e-07	7.70527360495209e-07	6.67089175792516e-07	7.78545682135228e-07		7.21884147701531e-07	2.88994913210843e-07	3.08211881793975e-07	1.44109827965804e-07	2.90050864584135e-07	2.93347392016550e-07
6.44862276165988e-07	3.14175861624042e-07	4.86705922968569e-07	2.45138091853247e-07	5.80627578003506e-07	5.69288953012406e-07		7.98015868158453e-07	4.97625644513691e-07	3.57390133594134e-07	2.69729419813596e-07	5.83045977533492e-07	9.30659462993776e-07
5.78096958535716e-07	3.57653694437703e-07	7.48483672928425e-07	5.18783110063023e-07	6.39243614547216e-07	5.87709940459840e-07		5.89437432257861e-07	2.69111013878954e-07	7.36735872257392e-07	4.08289089575628e-07	1.42166606592443e-07	1.26940476578417e-07
4.08590308192244e-07	3.40163729221473e-07	3.97113862940481e-07	2.83428459447856e-07	3.51945289766300e-07	5.81261535100457e-07		4.51176872822419e-07	2.91441030620906e-07	5.47217063241523e-07	2.29860350501105e-07	5.68655203697693e-07	9.19776451619669e-07
9.21746486620732e-07	5.63385434849474e-07	4.68580031657360e-07	4.27068692136013e-07	5.38229081761375e-07	6.18333834444525e-07		6.91150168962681e-07	3.06214660181450e-07	2.41016957206023e-07	1.78645974956561e-07	3.30477250974387e-07	4.69629475731766e-07
5.19047009534087e-07	5.57295264508632e-07	6.91544142729451e-07	6.00123565230976e-07	8.76909097330353e-07	8.93021585100479e-07		5.34572521928773e-07	8.98360019889451e-07	8.52563002066197e-07	2.64023903124995e-07	9.25589466325566e-07	1.04801351626919e-06
1.37512852388772e-06	9.60192457488443e-07	6.13972581967901e-07	8.59307771832684e-07	9.31507574026265e-07	4.57860736480169e-07		2.41149732299858e-07	2.60241302211390e-07	4.05107479530540e-07	4.71623445811931e-08	3.64663045660018e-07	8.38784742453135e-07
3.58504735167741e-07	4.20925161741004e-07	7.52334437332559e-07	7.42555260288533e-07	8.57248871749004e-07	8.48982195275579e-07		4.50761778463919e-07	2.62269541743013e-07	5.95785468292788e-07	6.13021575606513e-07	9.29914770766959e-07	7.62603813367683e-07
4.53963659903444e-07	3.96875328366369e-07	3.88863636536857e-07	5.65175705619341e-07	3.85573123267934e-07	4.72013797660313e-07		4.74275211935606e-07	3.22571533548539e-07	6.55483544075638e-07	3.21981696081019e-07	6.29535671962991e-07	6.73425230623541e-07
3.39461967432883e-07	3.88172307308558e-07	6.73652208641542e-07	3.65871960957872e-07	5.31985876515039e-07	6.81842701757267e-07		2.32571494899781e-07	4.50194394965790e-07	5.06060947812339e-07	3.16545691293967e-07	1.42336277982594e-07	2.93098529290133e-07
4.72835128124513e-07	4.47638906159168e-07	6.81925861405847e-07	6.11713738840017e-07	5.89524682851556e-07	5.99225631429388e-07		6.63400506650735e-07	6.45660178727344e-07	4.98915041213418e-07	4.17954942686967e-07	5.99372468842089e-07	7.71161966931698e-07
5.38633028612520e-07	5.85410012459396e-07	9.28349045979839e-07	7.99257631254867e-07	8.15796819210374e-07	1.05124389084288e-06		3.93683253736859e-07	3.94353010651117e-07	1.46117438244025e-06	1.93369613678250e-06	1.29750789483926e-06	1.17669595243686e-06
4.25247669070333e-07	4.56200769471134e-07	6.90157726341088e-07	6.08659258420680e-07	8.75849870909830e-07	8.46306709647461e-07		5.32788269885199e-07	2.92846781150530e-07	6.15715427608199e-07	2.74581556969470e-07	2.87312823463848e-07	2.37318229135477e-07
6.16946426553883e-07	6.16324745209570e-07	7.95204714921512e-07	6.28004267732598e-07	5.11210883945598e-07	5.97132457003054e-07		2.74469316894089e-07	6.12340446926153e-07	1.01118281050357e-06	5.49826215345572e-07	6.04665350602240e-07	1.37171706962168e-06
4.31690283861160e-07	5.26245500036293e-07	5.69458155902999e-07	5.91172325475884e-07	7.00936530956004e-07	9.51979713384265e-07		8.78651757752055e-07	3.81397119276653e-07	8.86645292783408e-07	2.63770054048553e-07	2.51349398421698e-07	4.62923545341854e-07
3.57645274750882e-07	3.89174462456302e-07	7.34230027477697e-07	4.82834672063855e-07	7.42063425885752e-07	6.38313425504233e-07		5.22898259328443e-07	3.90878186203682e-07	9.62077099220238e-07	7.75680173936234e-07	5.13076627993779e-07	4.81187143894254e-07
5.58827601513618e-07	4.51004554769913e-07	1.01258974862188e-06	6.27645604390055e-07	5.83308343475224e-07	8.49418428878566e-07		2.86739938188969e-07	1.20431514142060e-07	1.36548266143757e-07	1.90139231552267e-07	3.78083359617653e-07	4.20603527383812e-07
4.78597101453290e-07	3.57505327278654e-07	5.33893463409900e-07	4.16906664051885e-07	3.20009109376261e-07	3.59747108655406e-07		4.03607306546406e-07	1.96845359711748e-07	2.25639396774865e-07	1.88095558328991e-07	2.60903326213929e-07	2.02611687003262e-07
2.18295010197403e-07	4.67185568434737e-07	1.20750086138641e-06	1.03443876385813e-06	1.23526650986226e-06	1.07933090065800e-06		3.67429424591220e-07	2.01795656735063e-07	2.74553951147263e-07	2.43079365413164e-07	1.39317226034351e-07	4.35733026449339e-07
5.13446404812935e-07	5.97471296562611e-07	1.05321170622810e-06	7.73555422347334e-07	1.11585020535523e-06	1.38794434893671e-06		7.47928368127585e-07	2.31880070104830e-07	6.15714068644699e-07	3.85667376526474e-07	8.15295857648077e-07	5.01040517064381e-07
3.06579539846149e-07	4.95202030199296e-07	6.68382779921562e-07	6.10181006236153e-07	6.90090304524851e-07	8.23214237430737e-07		5.98534476374620e-07	4.36196570513843e-07	5.75007579641256e-07	5.83967609793245e-07	6.23957152812666e-07	5.93349096115267e-07
4.67976727440758e-07	5.65305309236923e-07	8.92248900156624e-07	5.35029706622304e-07	1.25104659062650e-06	1.04877708029320e-06		2.55674538391428e-07	2.17482098991345e-07	2.27770994344712e-07	2.76650380072563e-07	2.23456930634811e-07	2.12466914416391e-07
6.35919067961351e-07	6.50399571101429e-07	7.30485242112180e-07	7.94641321149876e-07	8.08908621314852e-07	8.38944784343857e-07		4.12365122842913e-07	3.58727528020979e-07	5.69809929631107e-07	2.51211244638621e-07	9.87027479032747e-07	9.08157088251794e-07
7.23605454122841e-07	4.79027590462800e-07	5.71156367387848e-07	4.82523091510294e-07	1.08981575912266e-06	6.67402556436900e-07		4.04279533519532e-07	1.73867254429534e-07	3.49623675256445e-07	3.34254304447737e-07	6.62732203740235e-07	1.19076090491101e-06
2.69127660276501e-07	3.09771377499461e-07	4.82259435932102e-07	6.64863476964717e-07	1.28984350262038e-06	8.69620156168563e-07		5.32981914475222e-07	3.77679494245820e-07	3.90285916755033e-07	1.24613631917406e-07	4.12891544053682e-07	8.50066827074136e-07
5.54217087415302e-07	3.65651295473677e-07	1.02734856144065e-06	6.02620770790562e-07	1.07698538262523e-06	8.21296521367661e-07		2.20370341690453e-07	2.76238462810565e-07	6.13676490746672e-07	1.42181696298031e-07	6.57798694983920e-07	6.79869842681564e-07
1.22157795535428e-06	6.03117021738663e-07	4.18928310645539e-07	6.19933052146185e-07	4.48688483428811e-07	5.72019758628356e-07		4.35756519104307e-07	3.93912921191030e-07	2.86853567776103e-07	2.85632898105238e-07	2.11801175264179e-07	1.95721069058076e-07
1.68098578509865e-07	5.45571049940962e-07	6.09269264452895e-07	5.11200982588223e-07	6.40167417429386e-07	8.00360047840881e-07		9.22281080428784e-07	3.93095797255614e-07	3.55587357125202e-07	4.36229976653117e-07	3.27982948930609e-07	5.28673486830279e-07
8.38954751107572e-07	4.64569259190230e-07	6.94618765690644e-07	5.41140621629397e-07	4.06573769898569e-07	4.36339528760357e-07		6.33434096006202e-07	2.89696271143118e-07	3.25868478118076e-07	3.16662594404484e-07	3.56671368601401e-07	3.48080903475732e-07
4.09396379144465e-07	4.17781249115998e-07	7.38596959061115e-07	4.96608176869309e-07	5.94116580984005e-07	7.67261242824885e-07		9.72209794962429e-07	2.14072252295845e-07	4.02409435679740e-07	7.58678293129360e-07	4.61063687622084e-07	5.52517388235412e-07
9.29142111712831e-07	6.99844014938273e-07	8.68353071542304e-07	3.76325901821501e-07	8.57235251264906e-07	5.45670873915820e-07		5.78137360886482e-07	3.56777469226230e-07	1.50441727415612e-07	9.57670512637256e-08	2.47542112712651e-07	2.22588976979407e-07
3.40228014725299e-07	2.70405183749485e-07	3.27000324891880e-07	3.76364309503623e-07	4.63060210649073e-07	4.07509438355047e-07		4.29273030006633e-07	2.97391754089994e-07	3.51716895712691e-07	3.44133988366501e-07	2.65656186081275e-07	3.71692979802326e-07
4.87442277353189e-07	4.60608045525652e-07	7.92748215389413e-07	4.92609732577207e-07	5.29337481727689e-07	4.61769182834605e-07		5.01974805878835e-07	8.79771996836133e-08	4.31849337616244e-07	1.62639192181660e-07	6.83045151446931e-07	4.37461678314962e-07
5.01659247431571e-07	3.01278533373868e-07	3.62421773901258e-07	4.51024951542430e-07	7.40344936831206e-07	3.72019125246705e-07		3.66086772085577e-07	1.76142743016174e-07	2.59550648818256e-07	4.62609789671683e-07	5.21226119134650e-07	3.91213261519923e-07
6.21625728483357e-07	2.07866549733305e-07	1.26240669381815e-06	6.50141271657891e-07	9.03979635174240e-07	8.84224878926189e-07		6.00428619147813e-07	2.43145475069156e-07	1.87749431742678e-07	2.62291500724146e-07	1.47662242798346e-07	2.81344282089592e-07
3.35413760794347e-07	4.00260892856674e-07	7.63597926076500e-07	5.10681388219406e-07	1.06855630960060e-06	1.57679545759170e-06		7.68666044159986e-07	2.27742015964304e-07	2.32230186150312e-07	2.97403832137080e-07	4.14226994872565e-07	9.04618068566695e-07
5.31999051992720e-07	2.80183983616617e-07	3.69836644077687e-07	2.53060909279691e-07	2.65713308205609e-07	2.97421442566077e-07		5.76294412811528e-07	2.12715580944894e-07	4.09717721491223e-07	2.21854805145714e-07	1.68067371716616e-07	1.22470517759625e-07
7.50871557119461e-07	6.24193980872430e-07	8.81065481928587e-07	8.71464930251178e-07	7.08885091154356e-07	6.64587164400068e-07		4.52680586502264e-07	2.29932292680475e-07	1.61028013666973e-07	2.24917555747844e-07	3.52521093105798e-07	3.45439400172256e-07
4.97561359005736e-07	4.69926518953581e-07	9.17917485255872e-07	6.79931001776449e-07	1.01684653864941e-06	9.83847454606015e-07		6.13273383120160e-07	4.21127561288320e-07	4.49425849878815e-07	1.77386894242057e-07	3.63239288631077e-07	4.51992601738675e-07
9.25860412808222e-07	6.21220932947306e-07	1.03420309782603e-06	8.43236037996964e-07	8.43888294264981e-07	6.34103212512603e-07		5.54815604324495e-07	2.95831616198743e-07	6.34454902465212e-07	1.31476975200893e-07	1.98808225667373e-07	2.42435369222624e-07
6.24966424718527e-07	2.74968084959531e-07	3.84690477611560e-07	4.62530510129165e-07	4.21857511224603e-07	2.21194918190597e-07		4.21255898374470e-07	2.38211441002658e-07	2.05784995472513e-07	3.64312509846416e-07	3.17552174713895e-07	1.96774794625133e-07
3.67506076245306e-07	3.44169038714104e-07	5.52574233481663e-07	5.73992110740765e-07	5.09867488826661e-07	5.11000647655626e-07		9.90815836767615e-07	3.72775054623115e-07	3.35591617658775e-07	4.18009895682734e-07	7.26849504691066e-07	9.32474974986081e-07
1.03994395261582e-06	6.05606644308660e-07	1.01720173057097e-06	5.09450315347364e-07	4.65378272921567e-07	6.20101603607374e-07		3.79658238534624e-07	2.50548002312543e-07	3.13597153319208e-07	3.47999798513231e-07	2.62151896024426e-07	2.08319741679883e-07
3.63112136610507e-07	1.99796613890829e-07	7.73569284017963e-07	6.18853652446649e-07	7.04391928208194e-07	6.18719155675911e-07		3.76804266062194e-07	1.96228841865662e-07	5.26646784277812e-07	4.95961867068178e-07	2.79294936368863e-07	6.61568492320842e-07
3.98803253382600e-07	3.24456745113405e-07	1.12569183997526e-06	4.07273117424127e-07	8.77902195806475e-07	4.58451216028258e-07		7.44211573958429e-07	3.32412323035744e-07	1.76679103854483e-07	2.68608045910623e-07	3.17726214465132e-07	3.58844213961815e-07
3.23159726915629e-07	2.46951586000054e-07	5.59523140465280e-07	8.51405952077283e-07	8.20203107200025e-07	6.20121733272703e-07		3.68490068314677e-07	3.87072794107502e-07	7.99550518239439e-07	4.56362984484462e-07	2.71242533362465e-07	8.76047876384985e-08
3.41744020582547e-07	4.76899822883570e-07	1.25618650475936e-06	7.43523277674440e-07	1.29041461328220e-06	8.94783944372738e-07		6.75260314547026e-07	3.10875084576877e-07	5.97921638011896e-07	1.36039884245400e-07	4.91564947496854e-07	1.77594641924198e-07
7.47262676422240e-07	3.25430138925594e-07	7.29749698152877e-07	5.97612902766738e-07	6.54394728166225e-07	6.38471924794686e-07		1.86398445638558e-07	5.06524224064364e-07	2.40078506356961e-07	4.44421937489422e-07	3.40540183774771e-07	2.29911534422398e-07
2.19536751173306e-07	2.22619972262578e-07	1.23880511479014e-06	4.65986547391848e-07	1.41973359305603e-06	1.01558507189472e-06		2.82270441395380e-07	2.42438018659403e-07	4.27805934792184e-07	1.09938606476438e-07	2.65398334800049e-07	3.39201615303097e-07
5.29908710693894e-07	4.29122216269720e-07	2.94421992135461e-07	2.91072077488122e-07	9.55991015136104e-07	7.93493424872256e-07		1.46978391555427e-07	1.58732846949859e-07	2.66157049634270e-07	2.17199020233687e-07	4.54591114239096e-07	3.19526643930030e-07
5.47361268612239e-07	3.20688513762322e-07	1.02022435419138e-06	5.89294476706977e-07	9.88818126929359e-07	5.42857821313721e-07		4.61593220155774e-07	2.40726144312442e-07	3.50412549198148e-07	2.24753786044752e-07	1.57789630844124e-07	1.84487290105764e-07
3.66370500147011e-07	5.13780591790049e-07	2.95001390368773e-07	1.25679915809967e-07	3.14310501692313e-07	7.89923166052384e-07		3.54183211823932e-07	3.27664212847723e-07	2.80244664523958e-07	3.42462299571261e-07	4.08512845573167e-07	1.82311175139064e-07
3.44813547437323e-07	4.48522789635077e-07	1.23387779553123e-06	6.74379187302338e-07	9.05943122300763e-07	7.67205761247838e-07		6.13122814708854e-07	4.07153130818225e-07	3.07683219299118e-07	2.71391468387835e-08	1.00242471473640e-07	8.13345627787659e-08
3.72725249448283e-07	4.35192093048087e-07	4.61108407588269e-07	5.84767615404495e-07	6.46620165236901e-07	7.58789723657153e-07		5.79250005659205e-07	8.59574224899973e-08	4.93106798572525e-07	2.72741688888220e-07	2.35839202667706e-07	2.98619530492400e-07
2.67397034596526e-07	4.77183988988929e-07	1.05066014240588e-06	8.44045418671336e-07	6.24015958753031e-07	7.95793620401811e-07		2.67978902000014e-07	3.32802019346945e-07	4.34247601903263e-07	1.39010576109645e-07	2.94712773019913e-07	5.92978347621107e-07
7.44968507989458e-07	5.84021170167596e-07	6.06486489112768e-07	5.28703821512276e-07	6.24713672101139e-07	5.20252815912789e-07		3.39620211009642e-07	3.03328972199446e-07	2.98228954549582e-07	2.07325446532552e-07	3.29611502435769e-07	3.45329874013022e-07
5.90464327195326e-07	3.30493601264912e-07	1.27643358056918e-06	8.27596952294736e-07	7.54332396345645e-07	9.61853644588437e-07		6.42138233917962e-07	1.99241820592204e-07	5.67051983015765e-07	4.11523966659556e-07	2.95681272140310e-07	1.99746356954461e-07
4.04050584262343e-07	5.44867445400648e-07	1.31529418547136e-06	8.86357360151474e-07	9.97068431416668e-07	8.42502707103383e-07		4.08202784359842e-07	2.01622170186695e-07	2.50169113334780e-07	2.88333166416596e-07	3.93589328287371e-07	4.16690085770735e-07
9.03841140812634e-07	3.69728931515587e-07	4.38458410001522e-07	5.67249712838187e-07	6.74153926189033e-07	6.57094236381004e-07		4.38537660796931e-07	1.55131111499622e-07	4.78609902090314e-07	2.83542428340737e-07	2.06911887852618e-07	1.99259413326871e-07
4.29274360467331e-07	3.60152676776111e-07	1.06794673693431e-06	8.36166848043283e-07	3.81854993828084e-07	7.97237532409344e-07		7.37478385025696e-07	2.45086907786173e-07	2.16667878081390e-07	2.04312036166987e-07	2.96618778230261e-07	5.16177604070603e-07
2.85405171833032e-07	2.24949326491665e-07	1.22018039042708e-06	9.98558183530033e-07	4.32722420656174e-07	2.91692290453428e-07		6.43394332640614e-07	3.50692856268532e-07	1.04147716958019e-07	8.43499146109581e-08	3.28222590651554e-07	3.14873778625195e-07
4.03189175063594e-07	3.74009500893173e-07	7.76667881325548e-07	8.42308321935820e-07	7.31214950574155e-07	5.31092490172450e-07		6.26323321198732e-07	1.65836871975242e-07	5.54282659708657e-07	5.93418272391160e-08	2.59211236947645e-07	3.52771498737183e-07
2.70668095144586e-07	3.26953127430968e-07	6.68425028318544e-07	4.15701683501995e-07	5.50134792541557e-07	4.39839519484039e-07		5.06800394366592e-07	2.83168757755674e-07	3.15238059036986e-07	3.55875063652015e-07	4.91217431539701e-07	4.02105002351172e-07
4.89338796263739e-07	4.11149777125671e-07	6.21429236455505e-07	3.86226153731121e-07	6.69596897927120e-07	6.11766573801142e-07		4.23573173142803e-07	4.37848426741621e-07	7.87452375582728e-07	5.11924449660762e-07	2.32094533216188e-07	2.69877390518652e-07
4.71344416909247e-07	1.94471557091512e-07	1.31706149467715e-07	1.83290141713053e-07	4.91847348705361e-07	4.73945263588803e-07		6.22529507457769e-07	4.23395188447705e-07	2.95724147119446e-07	4.95348395185336e-08	3.80205192827248e-07	5.33994324933158e-07
4.67302160436808e-07	6.10570971785064e-07	1.30826166597407e-06	1.44323554709231e-06	8.84484992506637e-07	7.96819070140764e-07		2.51124159666232e-07	2.71541587762341e-07	4.32546735196568e-07	2.11612151773998e-07	3.66754235100504e-07	1.95377625756673e-07
7.51730517192381e-07	2.55212623970267e-07	5.08718569348747e-07	5.29783501289999e-07	4.86018302718656e-07	5.16164039917117e-07		1.02076779090145e-07	4.66876871260454e-07	2.63473988289417e-07	4.64403861115237e-07	4.20632881724588e-07	3.61937705329254e-07
4.97195535415546e-07	4.52690580960584e-07	5.84750255534007e-07	5.76755216627315e-07	3.32610738680616e-07	4.69621044563617e-07		6.08440989961813e-07	1.94209958216285e-07	3.30946775462705e-07	1.05413872010689e-06	6.51413367797850e-07	6.96968412853615e-07
3.48623753295979e-07	3.60602851372978e-07	6.81956078129526e-07	7.55455339133666e-07	6.79895981140974e-07	9.30844092521055e-07		3.47336103913619e-07	2.29490084423177e-07	3.35911445386581e-07	4.19587351243080e-07	2.74746257967151e-07	3.89441907041935e-07
6.19692143457663e-07	4.08680358988460e-07	1.07078849388826e-06	4.99403506973918e-07	6.81424743557958e-07	8.43470970772164e-07		3.79102358694826e-07	3.84691560263377e-07	5.30869702561779e-07	3.62411841169958e-07	4.46126576284386e-07	5.05643259302101e-07
7.55973508463550e-07	3.74283768576802e-07	1.03772581551802e-06	7.21321254081212e-07	5.00907099763221e-07	4.17781642524250e-07		4.44400958823941e-07	2.28071560422245e-07	1.59696540931746e-07	3.92164249128741e-07	2.94049499531116e-07	4.06421663407335e-07
5.02320246119640e-07	3.96609641852231e-07	5.92093897802259e-07	2.66949498057618e-07	4.78166633001720e-07	2.59669834618745e-07		7.44360514792467e-07	1.49970338479174e-07	3.31429757546760e-07	3.06026395287072e-07	2.95736111721403e-07	2.18827839224534e-07
1.36098427196762e-06	3.17274187491326e-07	5.11389514826620e-07	5.44465312969286e-07	8.76415788991119e-07	7.29270382589609e-07		3.37328318307364e-07	1.96426261692163e-07	4.58626822631725e-07	3.40282349949032e-07	4.20719059497874e-07	1.47509671533439e-07
8.26467329451635e-07	3.06257670638265e-07	1.10975113540863e-06	7.16176079826228e-07	3.86331824472116e-07	4.50194027378944e-07		3.33558953214537e-07	1.81261813946951e-07	6.82458668222095e-07	3.71152583884363e-07	4.21095976831382e-07	4.16373139669449e-07
5.91573665440480e-07	4.42575828744523e-07	1.01115482968849e-06	1.05967495585610e-06	8.17280340580807e-07	6.54258501781058e-07		5.65652850005954e-07	4.31374987942032e-07	5.33964643789402e-07	1.07230730825150e-07	6.33707215651317e-07	5.40313906469904e-07
3.79260790237936e-07	3.39724522348356e-07	7.13176276131739e-07	6.83878606526355e-07	7.34299361444688e-07	8.02218451728243e-07		3.82985840211607e-07	2.01768834305450e-07	3.37359465879082e-07	2.87311298227541e-07	1.91630742199849e-07	1.49153164717944e-07
2.31053970547756e-07	4.92367686281396e-07	8.82054879574861e-07	4.89695383878031e-07	6.26257075660952e-07	5.98500610719888e-07		7.78806388979515e-07	1.84845032955177e-07	5.93720349887575e-07	4.22920870605459e-07	4.58351208733534e-07	4.60057587739251e-07
8.62264243066852e-07	5.61394118050768e-07	7.14509721414697e-07	5.27236040934481e-07	8.97191693523536e-07	9.43240447099270e-07		5.24807783813324e-07	1.80211975456966e-07	3.76598722683304e-07	1.70942078139917e-07	1.32434544146915e-07	2.74000077009091e-07
5.30726835858139e-07	3.74993701168291e-07	2.76393983662357e-07	2.68882278600999e-07	5.49025391876375e-07	5.26800730941134e-07		7.68563475663739e-07	2.80359259361239e-07	5.45640135453370e-07	6.15649155019659e-07	5.34316415009712e-07	3.76556829878388e-07
4.97007406140386e-07	4.51388479116540e-07	7.65154370782984e-07	5.58404452206605e-07	4.56072467240191e-07	5.47679316150210e-07		4.40550907385238e-07	1.03046216914478e-07	4.80025939022235e-07	3.84359826790375e-07	6.91121530904498e-07	2.34992661156403e-07
6.37734771577377e-07	3.33762056737496e-07	8.86936135845173e-07	7.67084936442419e-07	9.57390652443275e-07	2.63693119457104e-07		1.04843727238287e-07	4.23763121607607e-07	4.63770789075015e-07	3.91466725906415e-07	5.83910543558051e-07	2.79392105697189e-07
4.14973493739330e-07	3.36968899238957e-07	1.51710983929230e-06	1.15394582321914e-06	8.68966720860697e-07	4.57351567474960e-07		5.98472433369506e-07	6.52754067235126e-07	2.50458225934391e-07	2.24854656984777e-07	5.35076579868814e-07	9.51250730517822e-07
5.76931418764760e-07	3.79758019947167e-07	5.34304847399803e-07	1.28671253719667e-06	6.06731097110734e-07	2.71675866754473e-07		8.00841353972603e-07	3.96158061961536e-07	6.28804797604680e-07	3.88681736693242e-07	6.24628544904902e-07	4.64925557074536e-07
5.62454826769589e-07	8.06361547622146e-07	7.21005623778040e-07	6.50723759456170e-07	6.50102851252571e-07	1.09627725512538e-06		8.58658736536110e-07	7.38342398679351e-07	7.79158112077501e-07	6.56987504317763e-07	6.53474290248154e-07	8.38541352930358e-07
5.09428456866545e-07	3.43108341262563e-07	7.82790650237376e-07	6.08250312671570e-07	8.94078513033484e-07	5.51461084035457e-07		4.51977952360273e-07	4.42049428007914e-07	5.48233843739903e-07	4.91062387263973e-07	1.08964577905301e-06	1.20217585294353e-06
5.18025018583930e-07	2.11239234618409e-07	8.76584949190898e-07	6.59943450977403e-07	6.53926431989710e-07	3.18184089875675e-07		1.95311987335407e-07	8.53339869773594e-08	3.95795213934371e-08	1.12066692864203e-07	8.27880026523633e-07	5.47234540354561e-07
5.88655519817610e-08	2.54653096822675e-07	4.39380830507144e-07	4.60871375815486e-07	6.16889021072724e-07	5.26445176282489e-07		5.27828457781925e-07	2.85117662179537e-07	3.89718492107187e-07	5.49582735140326e-07	7.46991322820758e-07	3.91317565913876e-07
2.72962915364454e-07	2.82285979294394e-07	4.88154748067571e-07	5.73944148881128e-07	6.92767098953686e-07	4.97518014881086e-07		3.03874342683844e-07	4.31880007974912e-07	3.32404114837063e-07	9.73590854089843e-07	2.94108136822376e-07	3.40512157197002e-07
2.94017597239152e-07	4.10667293020188e-07	7.66179051656975e-07	8.56651696770508e-07	4.41707707677294e-07	5.09324859800090e-07		1.32348967132200e-06	4.47961687061641e-07	8.17886158886322e-07	3.09514645785701e-07	3.17533046604597e-07	1.17804684075849e-06
5.20980839320062e-07	5.93867942622608e-07	8.48257058398396e-07	8.42279512201696e-07	5.50506212887670e-07	4.64539412940401e-07		6.56926191702867e-07	4.27756138597517e-07	5.19658230825000e-07	1.64140167411644e-07	2.72750329739098e-07	1.13111970454400e-07
4.01913853048290e-07	5.22598830880521e-07	5.43592463782818e-07	3.41574854919008e-07	1.47584471557767e-07	3.62729331211362e-07		8.54911519444480e-07	3.83471218879027e-07	1.62707667947687e-07	1.37336611547442e-07	6.29814693783598e-07	3.09639217027404e-07
9.53176231535918e-07	2.94612601173770e-07	4.11186813785810e-07	2.11291694292399e-07	6.38884934001299e-07	4.63315580382323e-07		7.75046509215058e-07	2.05816983385830e-07	2.09278517057371e-07	1.50348738303801e-07	1.95672846948192e-07	3.06950448588570e-07
3.58195267474689e-07	2.83739976197100e-07	5.41527069345969e-07	6.18534712761107e-07	6.10692078853523e-07	2.28955132523119e-07		6.39316427604331e-07	2.60309061089478e-07	6.36324181195978e-07	5.41836973892775e-07	3.91996099540068e-07	3.45182475935490e-07
3.72685481901648e-07	3.40431452867945e-07	5.33000180987424e-07	5.61573738421088e-07	6.17649346466295e-07	4.12065351180884e-07		5.39436578059809e-07	2.47893211570554e-07	4.09998608955549e-07	4.20577840586104e-08	1.97111470013360e-07	9.79167379338512e-08
3.25616862968284e-07	2.69059131619251e-07	5.18271117224398e-07	4.09458707696483e-07	4.07309380692947e-07	4.10881056594619e-07		6.62328246404057e-07	1.27272331038338e-07	3.50188354558635e-07	1.12801533868949e-07	3.73188355746592e-07	2.01418243053083e-07
8.24710078146110e-07	4.30490863060297e-07	1.32333219843664e-06	8.85635858080048e-07	9.14664336664598e-07	9.00869012502298e-07		4.82497186959475e-07	1.64019898821932e-07	1.67642218903862e-07	1.45653162909675e-07	1.47831559131520e-07	2.03934206403321e-07
3.76225063591700e-07	6.73953964111361e-07	1.27893658947541e-06	9.32381771556514e-07	1.40417888916328e-06	1.35434132155512e-06		5.07701384986444e-07	1.53230557837173e-07	3.24381772598035e-07	1.59403595140540e-07	2.75479528992621e-07	1.35326292673665e-07
3.03805246723620e-07	2.87203244700429e-07	5.62719426709323e-07	5.66116104713293e-07	3.47073457113421e-07	2.01003919791209e-07		7.09987429885130e-07	2.82961309243022e-07	5.85673980829727e-07	2.81562117536980e-07	4.80636012270727e-07	6.10255598900369e-07
3.65628230392579e-07	5.32451982250497e-07	1.20116200688991e-06	1.03709318820998e-06	8.53714704291347e-07	6.11913515853634e-07		3.36601993903898e-07	4.99916246569134e-07	1.09451811875070e-06	6.01517237904924e-07	7.56064867749480e-07	6.85345528848186e-07
7.12484928528816e-07	1.53186573399775e-07	3.24342003756531e-07	3.47130804777610e-07	2.10759446100039e-07	1.81163851612226e-07		9.00073530240049e-07	4.33910356506578e-07	5.43531684386766e-07	5.63330527632046e-07	4.62853638341775e-07	5.42751396017634e-07
5.40884361804468e-07	3.50348840760495e-07	8.24615455015409e-07	6.67415543158699e-07	6.75810895675044e-07	5.79434976315144e-07		4.92689313875262e-07	3.56703366940156e-07	4.22083561183299e-07	4.15837542292649e-07	4.60910367370518e-07	4.16806857102098e-07
4.09886758385153e-07	3.89643779958362e-07	7.66403785519834e-07	5.37720608430231e-07	4.16967224620636e-07	4.98705751688526e-07		6.69233633786910e-07	5.03109420609457e-07	3.99805904601486e-07	2.68687362139835e-07	1.01129137831279e-06	8.86481959102949e-07
3.53689903656891e-07	3.50631857699679e-07	8.74006627533731e-07	7.67550926807158e-07	6.10316483699083e-07	5.04451812418230e-07		6.58267327447849e-07	2.00454604558095e-07	1.27636096507057e-07	1.31540927698633e-07	2.47638055390176e-07	1.09523072789131e-07
2.30230130839216e-07	3.21434406220566e-07	7.89111373182257e-07	4.48656491164769e-07	2.72975073766979e-07	3.35999618117167e-07		4.53276487146463e-07	1.38589119992801e-07	5.26058151151511e-07	5.50106411637623e-08	2.82545012830688e-07	3.90741504702196e-07
2.77500037962720e-07	2.84795129109378e-07	4.55221706110247e-07	4.87685612222418e-07	4.37996999630547e-07	5.48218587383341e-07		1.12109371146716e-06	9.27680291931820e-07	1.07929875305345e-06	7.46838298214754e-07	7.10979919346584e-07	1.18623136628567e-06
5.15218830683807e-07	2.36667469336453e-07	1.64639158582397e-07	5.65617354643403e-08	2.46582790800619e-07	4.12336263727760e-07		7.63107521880086e-07	6.51816179183937e-07	6.33084968989880e-07	3.31267464288058e-07	3.87830387839640e-07	5.60471303585488e-07
1.54850863278986e-07	3.85221816198702e-07	1.78032365395759e-07	2.41924052329525e-07	4.46017195485512e-07	4.09844232866706e-07		9.35487892791729e-07	1.66036609532494e-07	3.83987130097670e-07	1.95603820111299e-07	9.01359209942050e-08	1.78338842243995e-07
3.77153270095396e-07	4.19169480379950e-07	7.11226590644568e-07	7.78274275355719e-07	5.49932339896349e-07	5.80469325094092e-07		7.31448549865193e-07	4.22079227391386e-07	6.07973559162850e-07	2.83889827661822e-07	3.64760743520020e-07	5.97223361528622e-07
6.46946203066108e-07	2.31930596977608e-07	5.76633182027011e-07	6.89751169284727e-07	7.76404154629703e-07	4.60884971382557e-07		3.73946809600658e-07	3.03237773667600e-07	2.41122232830430e-07	1.85010927684843e-07	1.69413104212353e-07	7.92653759372944e-08
3.76542487536767e-07	4.30519780094055e-07	2.48438864131737e-07	2.52000637348146e-07	7.71165197192089e-07	6.07320286219678e-07		4.80897828661118e-07	1.56274499124681e-07	1.16386060463958e-07	1.05715173560662e-07	1.43370094306830e-07	2.66918434189841e-07
8.05308872260887e-07	6.93857519724124e-07	8.12179775261238e-07	8.32745019718204e-07	9.87771551711810e-07	5.25344054591730e-07		5.64992404874884e-07	1.24059902891899e-07	4.69657946142075e-07	1.81957766175863e-07	4.19953000430510e-07	3.49923066829702e-07
8.96322872096467e-07	6.85619837284755e-07	6.62282107550399e-07	5.85735655433684e-07	4.16119468777469e-07	4.40487760690030e-07		6.24166005967613e-07	3.11897251901997e-07	3.28290410445853e-07	7.79752614886401e-07	3.34690976823792e-07	2.72636313752807e-07
1.81466122822563e-07	4.80388928656902e-07	7.71327891579684e-07	5.82079252224017e-07	5.47588539660593e-07	5.71306001008707e-07		7.53473681378707e-07	5.01593546483835e-07	1.83180752164727e-07	2.01213005205571e-07	8.62252973275074e-08	9.47432023317281e-08
2.82482695246606e-07	2.97410806414748e-07	2.74232042047265e-07	3.57982367986567e-07	2.97290510658181e-07	4.10360255100358e-07		3.14827789688729e-07	1.55074122810174e-07	4.43639692810645e-07	2.86169270792184e-07	4.04700629347228e-07	3.68703392373586e-07
2.26546061517400e-07	5.44425890469092e-07	4.91860754269176e-07	5.04116467497334e-07	4.43994322910287e-07	5.39334701735028e-07		1.19223750184874e-06	7.82211440490535e-07	8.16658019249189e-07	5.37407956803413e-07	3.93610860605975e-07	7.90757508228390e-07
6.98926219709071e-07	5.29687867909479e-07	1.09319136533683e-06	1.25381447695073e-06	1.10170936040676e-06	8.88256186007200e-07		5.75214097771687e-07	2.70193194488070e-07	2.60471998359783e-07	1.98516189169709e-07	3.78666321215045e-07	3.38689126273418e-07
4.86959736153651e-07	3.41217186546061e-07	6.60090127026850e-07	6.90208742485545e-07	6.33946573191246e-07	8.95170711063269e-07		4.97681255232426e-07	7.96994192822782e-07	9.85150062610962e-07	4.84902872854996e-07	5.40441151517200e-07	2.36561695700703e-07
4.62097774183722e-07	4.51053826390441e-07	7.90916259755240e-07	6.94332129542257e-07	9.78511333700614e-07	6.02804252619342e-07		1.99183068301098e-07	3.19202155052042e-07	4.49680221017914e-07	3.56716397590827e-07	5.54769014731465e-07	4.05149146527733e-07
4.58580689740642e-07	4.97762101866871e-07	1.15690902763992e-06	9.15033166205573e-07	9.26343021751629e-07	9.03123218980769e-07		1.55670009936308e-07	2.69846374227302e-07	4.17503442486929e-07	3.98238611344808e-07	5.84858863562416e-07	5.04017062297893e-07
8.23152585817831e-07	4.53008345201089e-07	3.59492367832828e-07	3.15562077090589e-07	3.51402515863979e-07	6.71615617551022e-07		6.20373854279494e-07	3.85145687701984e-07	1.92526554704163e-07	1.44988214191564e-07	1.62344821741757e-07	3.21846961413980e-07
4.09674977454372e-07	3.33990080810895e-07	3.62395282428129e-07	2.35233185953851e-07	3.79200185270254e-07	4.53487407283911e-07		2.35348796679167e-07	1.77409316585906e-07	9.03831496661264e-07	8.21392250701484e-07	6.99932421621214e-07	4.23391944332413e-07
5.09251445825018e-07	3.01365530815848e-07	3.93703821779420e-07	5.24946266247857e-07	3.48159455080411e-07	3.65631314429624e-07		4.59245429469156e-07	4.07409049594793e-07	1.10999543380522e-06	9.80704244853075e-07	3.98188618567514e-07	3.44149777184003e-07
4.94205421514384e-07	3.85577857925523e-07	1.16949332410773e-06	9.21438950924625e-07	1.01870471768003e-06	8.53350176922097e-07		3.06238577886052e-07	2.87151087551505e-07	3.56479789837814e-07	3.20191833670710e-07	4.15003685468678e-07	3.97517660222303e-07
8.34089019660087e-07	5.99160257342655e-07	1.26392882563164e-06	1.04485028643785e-06	1.04824793521358e-06	1.01347811655151e-06		8.47928967799100e-07	5.31082045776963e-07	2.89082103797691e-07	7.06419683039517e-08	1.69136191341664e-07	2.70993568035883e-07
3.69852980201165e-07	2.40463464578320e-07	7.35986078618323e-07	6.63543797526939e-07	8.43178879117401e-07	3.12228743727711e-07		5.99702088068800e-07	4.01938720897733e-07	4.96634493271942e-07	1.20083997701815e-07	4.61466412724841e-07	1.67663803697526e-07
3.18314016836090e-07	3.79623272714367e-07	7.52507365133260e-07	5.61537533866620e-07	6.07443199459925e-07	6.55310247797786e-07		7.62821271319010e-07	5.71041688830208e-07	2.43102686339749e-07	6.06521459061084e-07	6.79414469352665e-07	7.51425629225157e-07
2.27295589640722e-07	3.20551946128751e-07	6.79179504223353e-07	4.54491553424523e-07	5.58257244572982e-07	5.80931706186720e-07		4.08942716704286e-07	2.28766195337603e-07	4.14856372996612e-07	2.66735590564681e-07	4.02285795783773e-07	4.03206525366957e-07
3.19759984457806e-07	2.81882179043924e-07	6.29176231895757e-07	5.93881726289876e-07	5.49301005834008e-07	5.59525501881293e-07		6.83480573653568e-07	2.99616714776033e-07	4.08589686136222e-07	2.18999745645381e-07	1.53281249681125e-07	3.43753378196849e-07
8.75816767800091e-07	7.17988128129906e-07	1.11463924330393e-06	1.13149663225683e-06	1.44128230892877e-06	1.24135112619298e-06		6.82671086757542e-07	3.75722509107119e-07	3.01113134603291e-07	2.24512017369145e-07	4.36028770869177e-07	1.07012878625077e-07
5.79198324220749e-07	2.66876023225700e-07	4.23405826381345e-07	3.84233089082551e-07	4.98068409452155e-07	3.35596756626652e-07		4.22415732218968e-07	3.65747042028795e-07	3.12040148576871e-07	1.28656636140590e-07	1.34605377152904e-07	2.47275526535218e-07
5.31769485136413e-07	3.35979156263799e-07	5.70683307030630e-07	4.71209563749836e-07	3.30291991181994e-07	3.81952632345983e-07		4.85685263455500e-07	3.20360236328474e-07	2.63731837252494e-07	1.73066392687443e-07	1.41549571145157e-07	1.79717156262523e-07
2.57113619519806e-07	3.56571189668894e-07	5.32298980988934e-07	3.61733961621990e-07	6.43668129503150e-07	1.06335553667756e-06		2.50477736669124e-07	2.25780183550729e-07	7.57476680488066e-07	5.62231073463784e-07	7.91887107787221e-07	1.37841551198039e-06
4.41976176125939e-07	1.17354242982284e-07	4.08521908855255e-07	3.44449954882406e-07	5.04617547514277e-07	8.64159712811163e-07		4.41896302602714e-07	2.65986967779522e-07	5.72485848503965e-07	2.51817960512692e-07	6.38879987427406e-07	6.57451492385856e-07
6.17548881078507e-07	3.71493988744926e-07	4.06399057168735e-07	3.74546340270799e-07	2.73406984316641e-07	4.06852170199388e-07		5.24481149342156e-07	3.53412226073540e-07	3.08229295404161e-07	2.00962909998881e-07	8.17973901848530e-07	1.24623811387960e-06
5.37931268457502e-07	3.64389576869989e-07	4.57923028052713e-07	2.00443793257966e-07	4.53164744120245e-07	4.29633970318291e-07		3.15858164150405e-07	2.48684965887803e-07	7.76127167510998e-07	4.69925735113542e-07	7.39239257711092e-07	1.22116648833859e-06
1.16399492971856e-06	6.51711558842066e-07	1.00642684685414e-06	5.92475576993248e-07	5.93707232256707e-07	5.51495783152305e-07		4.53172359087380e-07	2.77417462266493e-07	2.58297603701338e-07	2.28158715712502e-07	4.23542001048963e-07	7.92328138002690e-07
7.21676351938114e-07	2.62205729727541e-07	2.30747926378675e-07	1.65833910258067e-07	2.75577391680161e-07	3.27336705692184e-07		1.92188446765469e-07	2.81377211244177e-07	5.94070730361950e-07	4.08750669607414e-07	5.41291201130483e-07	5.02680596885283e-07
4.06516721515355e-07	2.81261812053292e-07	5.61702379766517e-07	3.92675977634300e-07	5.86843401274159e-07	4.41114199136420e-07		1.07828959064336e-06	3.77618546877699e-07	1.94903776888086e-07	5.29699855866866e-07	3.53651855557408e-07	6.11002246272221e-07
4.30485114113806e-07	4.27106384401311e-07	6.34335447467996e-07	5.50806990688027e-07	5.57479434649925e-07	4.03798350837330e-07		4.99812270781763e-07	1.27479039607898e-07	3.76420465571827e-07	2.49867410078357e-07	4.03151047174802e-07	8.86230015117546e-07
6.53543909707445e-07	4.40992313974652e-07	4.23887941486398e-07	3.77221085461775e-07	1.21717713781684e-07	4.98061923941094e-07		4.82800989231599e-07	3.74626610044935e-07	3.42296974864281e-07	4.18134418203659e-07	1.99183684792330e-07	2.70136942584354e-07
5.32155282584361e-07	2.70521246498748e-07	5.25242881592947e-07	4.78067715635439e-07	5.06077921192005e-07	6.92192622396578e-07		4.70513210444930e-07	2.31304675361381e-07	1.70998138803873e-07	3.36460819534536e-07	6.94207326263996e-07	1.04487385791981e-06
2.93327575749288e-07	3.14253213130705e-07	3.27397533403527e-07	6.27312524776855e-07	7.04147888073201e-07	4.82246496124246e-07		3.96897041227554e-07	2.88561002324605e-07	3.92582617292152e-07	3.34076037785323e-07	8.41749423805378e-08	1.73453617214290e-07
7.91357802903553e-07	3.65157057264533e-07	7.47008715096725e-07	7.63489520138108e-07	6.46294313892982e-07	6.76432944537668e-07		5.59980331671866e-07	3.19073949889421e-07	1.67806761804514e-07	2.85150150218414e-07	1.10748098726132e-07	2.22959149079262e-07
2.58054082669755e-07	2.43424847432359e-07	2.51325728040119e-07	1.72502316654293e-07	4.03412904784652e-07	6.00564677336274e-07		7.93764017780582e-07	2.55546116634253e-07	2.37033851542641e-07	3.20875280437905e-07	4.23746887176105e-07	9.79796001363173e-08
3.77414242497475e-07	5.84293199201852e-07	8.14056293406213e-07	6.69788133692046e-07	8.98444849447371e-07	7.11829715258132e-07		1.49061850885212e-07	1.30333147780314e-07	4.86344107225214e-07	4.69553455774233e-07	7.50253253665346e-07	6.13043456852733e-07
3.77164488768800e-07	3.87665505415997e-07	8.37082567257174e-07	6.80726517551312e-07	6.75263669294997e-07	6.04169994749248e-07		6.98285608591583e-07	1.28703093291243e-07	1.37226967436367e-07	1.47868359429271e-07	2.80772334818190e-07	2.75357327458272e-07
2.07860386714653e-07	4.65979646313437e-07	7.33450434629568e-07	6.07583191663590e-07	5.70254265554165e-07	3.15310418275251e-07		4.34381467454234e-07	2.14176786285043e-07	4.38124138588253e-07	1.22279754078935e-07	5.63858026944344e-07	7.67009867799878e-07
6.44196499732420e-07	7.28885930968386e-07	8.19766073235011e-07	1.16546209996985e-06	8.61158905382823e-07	7.28097662272657e-07		6.00712771231431e-07	1.32773006243079e-07	2.60137631089169e-07	3.15655081997990e-07	2.75163175225477e-07	5.34386666012423e-07
3.46124006229680e-07	2.76795055326690e-07	5.60765951027799e-07	4.28003945656865e-07	7.67298725781017e-07	5.94990292669110e-07		4.11879732210273e-07	1.31828225562032e-07	6.40187464119761e-07	6.07961342842177e-07	3.22643492401143e-07	8.69757005300160e-07
4.89682787649976e-07	2.65624305464407e-07	3.37872376727285e-07	2.03836599955645e-07	3.46823928315272e-07	2.90492747651062e-07		4.79001197767145e-07	1.85390820422701e-07	2.38939102928977e-07	2.43088643788339e-07	1.43276737972091e-07	1.95712655068494e-07
3.18132777038486e-07	3.84848352655544e-07	7.53553636721425e-07	7.42475518902585e-07	5.61791140046839e-07	4.59152242088572e-07		6.06875451353808e-07	3.82314209695645e-07	2.63256677253066e-07	2.30238931399487e-07	4.03347075695303e-07	7.06017561520724e-07
6.49356354830369e-07	3.47893669660599e-07	6.51888966218281e-07	5.64745596979477e-07	5.34471236928738e-07	5.83657169980981e-07		4.41594113240534e-07	4.02894714045222e-07	9.24826540101629e-07	5.73011420926029e-07	2.84891016499573e-07	5.66632462476677e-07
8.19966186678902e-07	6.06009544555904e-07	1.14761906017660e-06	1.09803866287883e-06	1.39991043456319e-06	1.03076628502042e-06		5.73514565284845e-07	3.82364360733888e-07	3.13275349181786e-07	2.96832695143449e-07	4.42113082459998e-07	4.43106512362722e-07
3.80830002982215e-07	9.79122263891443e-07	1.62321202991772e-06	1.59907643562095e-06	1.52569244209848e-06	1.72381784570364e-06		7.05362252240440e-07	3.73521673926471e-07	4.66332063267520e-07	5.48718690357475e-07	6.03974048417541e-07	2.65764035444718e-07
4.38872717876699e-07	3.53540578396126e-07	8.14519831839579e-07	7.86923741552042e-07	1.35803072178358e-06	1.14134098009161e-06		3.78351222846319e-07	2.24099297274135e-07	4.41094484633364e-07	2.83386406680690e-07	2.38467311501762e-07	3.60006556751443e-07
4.63618012848469e-07	1.55128418317014e-07	2.88426879865185e-07	2.79551477416067e-07	2.07013505988883e-07	1.38789804531074e-07		5.44393131258228e-07	1.84382386485202e-07	3.38325595093977e-07	2.50615083937467e-07	6.50160668280307e-07	8.18809282429087e-07
4.99257951128098e-07	2.55252504632599e-07	3.70258069423478e-07	3.62237486025807e-07	4.90270017707050e-07	5.18096933869866e-07		3.40076166312928e-07	2.01918501137490e-07	3.28367144215814e-07	3.46272056120030e-07	4.35577611093779e-07	7.69938150995608e-07
4.31553039421380e-07	3.62516960717441e-07	1.00150623676598e-06	7.71592418226050e-07	8.94873551655464e-07	6.89159897076853e-07		4.09000742121729e-07	2.41066057438599e-07	4.15893930101131e-07	2.73952637501278e-07	7.68113094005663e-07	7.97748545799882e-07
4.55285815298962e-07	4.78350960701122e-07	6.53434457263666e-07	6.93860897246775e-07	7.02476164890171e-07	9.16553456252683e-07		5.30149522934368e-07	2.97708815918833e-07	2.28733940142204e-07	2.30541902000293e-07	3.58729985519604e-07	4.64217459043574e-07
3.26088067879464e-07	3.13966997380577e-07	7.63892282178475e-07	3.08396975057438e-07	5.72203329259501e-07	8.08242929216983e-07		3.96990922584147e-07	2.09509285719372e-07	3.81186945856873e-07	1.94394089544881e-07	5.71672311806430e-07	8.14757666688768e-07
3.02239808653411e-07	5.12006716351497e-07	5.89371685076640e-07	5.06046238233796e-07	5.55089046840429e-07	6.28597957145627e-07		3.33140107183627e-07	2.79292144962810e-07	5.85710192853063e-07	3.46214591734313e-07	4.76884282952536e-07	5.18245252743318e-07
6.02046094856626e-07	3.36549520212895e-07	7.54855498027591e-07	5.40784108642609e-07	5.30910800435043e-07	3.58691478618779e-07		6.71189084276284e-07	1.59999148045120e-07	3.81407140775888e-07	4.42775414781763e-07	3.79749193904409e-07	2.41468719706214e-07
5.41854216698087e-07	3.35111628411166e-07	7.41333661924962e-07	5.96334671764145e-07	5.48400007019289e-07	4.86384499334077e-07		6.92987359321360e-07	1.62758947155880e-07	3.52862020981633e-07	2.17196437968162e-07	2.01206975696558e-07	2.36746227649850e-07
4.00619472815650e-07	1.35658298372750e-07	6.83397610242891e-07	3.55878099389628e-07	3.56995464687921e-07	2.63062933019264e-07		4.03936653332587e-07	1.87448215069630e-07	5.23120095482751e-07	2.47992613978098e-07	6.46056703310576e-07	9.54245180027710e-07
8.70704515466256e-07	4.46165244711935e-07	4.17806680375641e-07	4.41582902552923e-07	5.58040955071607e-07	4.30581896346260e-07		2.98187497989965e-07	1.02243571358525e-07	5.77596566259230e-07	5.36293289332018e-07	4.29150620402741e-07	2.71116299276997e-07
8.01235225011074e-07	4.02392724144444e-07	6.32511636883560e-07	7.14048298579687e-07	9.03038872805152e-07	3.87883865888217e-07		5.79348532449891e-07	3.64810494436352e-07	3.17467944261466e-07	2.06072026672537e-07	3.60153812054483e-07	1.91770417808380e-07
5.09526610984414e-07	2.51473721664218e-07	5.55735587267771e-07	2.93045711352880e-07	5.83587790800896e-07	4.66266475393670e-07		5.16529576079190e-07	1.88810738456849e-07	5.53345179290861e-07	1.30111892661635e-07	4.15039897181588e-07	4.97617597569889e-07
4.00015626830220e-07	3.32104910580931e-07	6.34561107142582e-07	5.24975238724029e-07	4.45461026472247e-07	5.36844167092567e-07		4.95557801189011e-07	3.53807765243061e-07	4.61631982108342e-07	2.22898916467602e-07	3.91796226954908e-07	3.70593721105216e-07
7.15793707911928e-07	5.46874305507335e-07	5.85387381713775e-07	6.90824470554287e-07	6.10649446965970e-07	5.15647652234910e-07		2.79200591931627e-07	2.82937636558945e-07	2.55049192915059e-07	1.12114222995392e-07	2.07611157719751e-07	4.04615837819994e-07
3.82640495005906e-07	2.79938240747033e-07	4.80733051349156e-07	3.03451774512422e-07	3.55136963960339e-07	4.14256817478828e-07		4.96928448402195e-07	1.83438471818663e-07	4.50384882195419e-07	2.83113461530245e-07	4.56741722779597e-07	6.32345352887592e-07
3.73916602279136e-07	3.26310092078002e-07	5.61298437806392e-07	9.63019054829005e-07	7.77267024313541e-07	5.63542494991089e-07		6.53379499040053e-07	3.77624389742223e-07	2.15717677111354e-07	2.63261499677145e-07	2.64455653521003e-07	2.98650206647091e-07
5.30822179813471e-07	1.57030191051361e-07	7.23694410540672e-07	8.27499738427701e-07	6.38973719057636e-07	6.60646039817214e-07		4.47343146008431e-07	2.85358827656297e-07	6.32115709156668e-07	5.89620566782836e-07	6.13661098314864e-07	4.77663495894307e-07
4.47191890072047e-07	7.01734616601900e-07	8.96631123518081e-07	7.99657270843818e-07	6.47002053785976e-07	4.29080125627107e-07		2.12094921690118e-07	2.62160566082937e-07	5.37799905323668e-07	3.71017983015306e-07	5.84371887433205e-07	6.21315082412284e-07
3.55055393927156e-07	2.78158072409775e-07	5.34587485558135e-07	5.10876958607869e-07	8.93263876454315e-07	7.27325692079293e-07		8.58614051904766e-07	4.29296443449047e-07	1.61893317873468e-07	2.37209357495321e-07	1.98778089426505e-07	2.00276547038369e-07
5.56310824573017e-07	5.16189999665546e-07	9.28075049613457e-07	1.05022006207474e-06	1.27321265369210e-06	8.41357674113699e-07		3.60170278784917e-07	2.41452811727051e-07	6.47755355009641e-07	3.33867182531899e-07	9.94542223647355e-07	9.38273586916313e-07
7.08309494206094e-07	7.16843996997611e-07	6.68717981120963e-07	7.18432442106426e-07	5.56010382749765e-07	6.98798230520035e-07		4.81954596059573e-07	3.60605120050729e-07	2.10426527520300e-07	2.46802352343783e-07	3.88411849109516e-07	1.58469307005021e-07
7.53783170986889e-07	3.98748389880213e-07	4.36598352524438e-07	4.06952249571376e-07	5.86638174963011e-07	6.38744482258639e-07		4.08235180364757e-07	1.21443808756759e-07	5.15863490182369e-07	1.32898469342087e-06	9.54744029851547e-07	2.19269017834899e-07
5.68239834478463e-07	2.75946007566078e-07	3.73470365506621e-07	2.26294225578912e-07	4.38298136702379e-07	3.53106643286687e-07		7.52746171966255e-07	4.46292581885250e-07	2.76401282113472e-07	3.20113033632879e-07	4.15905926616231e-07	3.31295707940450e-07
4.69315374025237e-07	4.26460995423007e-07	5.91730207894013e-07	4.44491704573898e-07	4.88552983105960e-07	7.00425690894520e-07		6.63089638856017e-07	2.14214064409151e-07	1.65883551291199e-07	1.62557941187990e-07	3.36782698701630e-07	4.39904146627051e-07
2.77190394385935e-07	3.01067240645108e-07	7.06568503375501e-07	7.66789422438979e-07	6.21341029002744e-07	6.13055040793209e-07		3.74451697540953e-07	2.90303037565147e-07	5.13795239074070e-07	2.33442349625378e-07	3.35786815279708e-07	2.18149444449433e-07
4.52075757299119e-07	3.96634377618028e-07	6.83753490127878e-07	5.39275941351809e-07	7.45509302650809e-07	7.80869301369230e-07		4.71901980243493e-07	1.66705030811077e-07	2.38623401172556e-07	1.53607576552792e-07	2.18757742742212e-07	1.59614169467470e-07
5.24368045752034e-07	2.20613925418915e-07	5.12113193134406e-07	2.49133469871095e-07	4.94754415364456e-07	8.15079358511012e-07		6.30550174857555e-07	4.54359549540036e-07	8.39384924852483e-07	7.07942136337586e-07	1.09975983572741e-06	1.10662001382674e-06
6.18647417338062e-07	5.01544941179775e-07	1.03952121316709e-06	7.14290370463259e-07	1.13519006068161e-06	9.39645222890387e-07		8.57291975550014e-07	4.99572887010889e-07	9.52928134824685e-07	7.82354034906677e-07	7.79711314996676e-07	1.08333886278885e-06
5.58238326577930e-07	4.83357128421663e-07	1.02031278157408e-06	9.04142087454367e-07	7.91362307415234e-07	6.64957909770879e-07		7.54276050582674e-07	2.78760774939630e-07	3.14119498163714e-07	4.39261477476607e-07	2.91061130046540e-07	4.52743384188156e-07
5.43615502513467e-07	2.80132104578785e-07	5.23352834463214e-07	4.36010108322648e-07	4.74133437595129e-07	5.45399582108162e-07		3.11379525507610e-07	2.91629066062974e-07	1.05676933245750e-07	3.42441376051795e-08	1.79418728151255e-07	3.42481329393264e-07
7.07594721988114e-07	2.82154954783363e-07	4.49648423557527e-07	2.44419840386820e-07	3.79687875871124e-07	5.06314662509504e-07		5.77629041905640e-07	1.44583977127441e-07	2.93231066624470e-07	1.22307593680569e-07	2.93356269634922e-07	4.55331834236369e-07
8.05837559334733e-07	3.96213059099120e-07	7.84998921258978e-07	6.04921014795361e-07	7.29160274553375e-07	4.46346462492706e-07		7.69847552492600e-07	9.21599227113766e-07	1.48908100205019e-06	9.08350835655830e-07	9.04469148758083e-07	1.10026916764576e-06
5.87777223004331e-07	4.99225792335878e-07	5.94957456404633e-07	4.61136580567957e-07	5.42678770653515e-07	5.67294343671145e-07		5.22235850480306e-07	2.18679073328863e-07	3.95097533904493e-07	3.60459068076029e-07	3.88474033932807e-07	1.97958955200413e-07
3.79131777683662e-07	8.60899930772720e-07	6.29864861524263e-07	6.32565119475696e-07	9.95621587758047e-07	9.96170337838908e-07		3.81022404395755e-07	3.14238206982483e-07	1.11636478843666e-06	8.63412580174657e-07	1.85727129527337e-06	9.81680097722638e-07
5.13156408508509e-07	5.61498679300109e-07	7.18312573302675e-07	5.77245179760255e-07	7.64728490276054e-07	7.92822019256581e-07		5.88951170904387e-07	3.07594433036376e-07	9.07749968169126e-07	4.51262004087631e-07	5.70165837905340e-06	9.44046021473803e-07
6.74388309821238e-07	6.84045387977162e-07	1.08757292036234e-06	8.47882064701426e-07	9.34320229922906e-07	6.13085903620161e-07		5.43352413371038e-07	2.90244658197148e-07	5.78678683338067e-07	1.87684136554803e-07	6.66084678052520e-07	4.16610714892506e-07
8.51326568176125e-07	2.91582542517004e-07	7.62710517306607e-07	9.12064142868078e-07	6.50867895295548e-07	4.85171076195068e-07		3.18276133911765e-07	1.12013352625497e-07	7.60320867201301e-07	7.28678042383300e-07	1.01802276451722e-06	3.95760803192666e-07
4.79827039217461e-07	1.58808365533131e-07	7.33898825222170e-07	7.26552188833233e-07	7.65980884215985e-07	6.17617746771657e-07		5.99405262051156e-07	4.11702248342184e-07	4.10169355873414e-07	4.73606689473034e-07	6.45316504628077e-07	7.09725701364761e-07
4.32171894379117e-07	5.00897556849398e-07	2.26790770064519e-07	7.32762706114216e-07	7.21350093518791e-07	7.38853187750320e-07		4.04941349748675e-07	2.87534301332331e-07	4.61625897586446e-07	3.11217657276769e-07	4.14665467186461e-07	2.01239230323431e-07
7.15656147246389e-07	3.35846446957575e-07	4.72657027738026e-07	2.18085846690661e-07	2.27835515678980e-07	4.40041514864780e-07		1.55341191623258e-07	8.23006387265206e-08	3.71688421783537e-07	3.90578742436469e-07	5.59714386747144e-07	2.32972861711481e-07
6.54644779930579e-07	3.99035645592863e-07	1.48112541812114e-06	9.94068237632522e-07	6.93412628219166e-07	9.50056154147468e-07		7.24180128745851e-07	4.04238967697006e-07	2.60497674006281e-07	9.84805752895840e-08	1.50898145768182e-07	2.21441444904358e-07
5.80982846844750e-07	3.84800371687853e-07	5.91484007109375e-07	5.77681484791092e-07	4.90839849654521e-07	6.32587839135474e-07		5.61807014667103e-07	3.38126072700549e-07	3.07703565231808e-07	3.28451211486373e-07	1.85870719418258e-07	3.79247611934887e-07
5.24323232654331e-07	5.08631830520077e-07	7.60918094314504e-07	7.20565604266973e-07	5.84823173121862e-07	5.75787440292292e-07		6.75090817190264e-07	3.21638704540026e-07	1.00045239779391e-06	6.54953953714698e-07	1.16945075174297e-06	7.11260690861907e-07
9.72842861363272e-07	5.37157556108407e-07	7.65493422873086e-07	5.02371947558148e-07	6.58378214283100e-07	7.49126156551602e-07		3.92981577362840e-07	1.33156145799682e-07	4.09265719077404e-07	4.14515182090069e-07	5.25533291401687e-07	1.04549715789668e-06
9.03376677540258e-07	5.62869918148447e-07	5.05219888558361e-07	3.07911711744304e-07	5.97355811385582e-07	5.76904708440798e-07		5.77838402468467e-07	1.34612841852316e-07	4.39480430566227e-07	4.05619043425360e-07	2.42700725229729e-07	3.48838679865259e-07
5.95372497891251e-07	3.48876388680776e-07	6.74245502493465e-07	7.14336048720096e-07	4.96271721885474e-07	6.29867128185837e-07		3.71758254192652e-07	1.72038262367294e-07	6.65883232465050e-07	2.25055802077515e-07	1.77248938045097e-07	6.74406026387182e-07
6.02055126354302e-07	5.30234666765762e-07	1.10130917390363e-06	1.13638954460065e-06	8.84299768886910e-07	7.57668605997712e-07		2.86541608906819e-07	3.20478553110598e-07	3.86551158112143e-07	3.63707328590964e-07	5.14213124103772e-07	3.41446979805224e-07
5.06879569857403e-07	2.19161408106743e-07	3.73311660983848e-07	4.39669822112977e-07	6.06858720490296e-07	6.63326764829653e-07		3.79054422530365e-07	2.43774968622982e-07	8.59129116384726e-07	3.03089277114036e-07	7.82289858107453e-07	8.21327531817481e-07
1.23707508550374e-06	4.38167723092654e-07	8.51358777602197e-07	1.01295973871235e-06	8.41291531726085e-07	1.23820016190408e-06		3.18557778740123e-07	3.10634031841381e-07	6.75091934227549e-07	4.40649292004841e-07	3.05659483496154e-07	6.88338316499530e-07
6.30171630116908e-07	4.12960610549113e-07	4.68737519360479e-07	3.52485060225056e-07	4.39608233423735e-07	4.65452964694903e-07		4.58871957553761e-07	1.44428791357852e-07	1.68689189102106e-07	2.34841759391356e-07	8.80260070272575e-08	4.34142234173177e-07
4.99544367854627e-07	3.21435801756123e-07	6.45067730353915e-07	3.70076537025854e-07	4.35359799616789e-07	5.16042039897635e-07		1.49495080543775e-07	2.08066937873238e-07	5.09919644047610e-07	4.21920953802519e-07	6.37500663662384e-07	3.17177431216869e-07
4.46367930491559e-07	5.40845462000545e-07	8.29037731211740e-07	5.63926808856732e-07	8.28363529108685e-07	8.04412335784932e-07		5.46300656439972e-07	1.61013077029367e-07	3.30697716855300e-07	2.51879753687343e-07	5.56432445398513e-07	2.87228715278324e-07
3.97118544003670e-07	5.02757788278771e-07	5.02785703157338e-07	4.13357326095778e-07	5.28445047463255e-07	4.33431120033553e-07		3.14826452942833e-07	1.34666186690004e-07	4.35486778124673e-07	5.25474399466833e-07	3.37671627579846e-07	2.93191662459578e-07
4.50832134715286e-07	4.74948088658997e-07	5.91612554419747e-07	3.22112065467588e-07	4.08087277307387e-07	6.33259266837401e-07		3.00036846678792e-07	3.97733449127455e-07	6.75889612938898e-07	4.77933361362819e-07	3.39891369203306e-07	3.36240729857382e-07
5.93067676292658e-07	2.00135977749750e-07	4.99506450246880e-07	6.21860859920142e-07	3.53429460794462e-07	3.58597216053249e-07		6.23643219213547e-07	2.52359953391125e-07	6.06474671445442e-07	3.93022040604227e-07	4.76551989020818e-07	3.77565773507953e-07
5.98086166450709e-07	2.87860996680983e-07	4.50590246950734e-07	2.62241633536742e-07	2.59666022874442e-07	4.67207146361231e-07		1.61295220187328e-07	2.15114970255113e-07	3.83533746632926e-07	4.55250751302329e-07	4.74200389848085e-07	5.16354974188584e-07
4.81969191247189e-07	3.41434971689326e-07	1.03996344784547e-06	5.44769115741043e-07	9.04073583847947e-07	9.63697845396339e-07		4.32137873965081e-07	1.76553311706643e-07	4.45289712525591e-07	4.31136844457282e-07	5.87866910936190e-07	2.12271692523109e-07
7.49832437922011e-07	3.47254350044187e-07	8.70943739380202e-07	7.85233724897060e-07	7.41227144543775e-07	4.20303633011177e-07		6.41939599256129e-07	1.83603338702632e-07	2.89629216938314e-07	1.80551138639774e-07	3.54452667882569e-07	1.46307465927453e-07
7.23847991529317e-07	4.54579250446871e-07	4.57680288263965e-07	4.22902514000121e-07	6.66226102653420e-07	7.60834403578038e-07		8.78433682282789e-07	2.14477615386634e-07	6.30434897664153e-07	6.83636480391970e-07	4.94766247883728e-07	2.86959656772243e-07
4.71082275170237e-07	3.31717994980318e-07	3.00783169504911e-07	3.35767521095876e-07	6.26401041496357e-07	4.39325197165698e-07		5.78339350515478e-07	1.36891845868839e-07	3.54827430284899e-07	2.22616696147576e-07	3.26586557110080e-07	3.91780724944150e-07
4.35632128525803e-07	2.27261423069984e-07	6.71647030801829e-07	7.97428970879124e-07	8.74533371799270e-07	6.16639426997494e-07		6.50528627014470e-07	2.20734760205927e-07	6.04539924920190e-07	3.79036489701852e-07	5.02197741474623e-07	3.17541298563393e-07
4.79034598046227e-07	3.25914850448483e-07	7.03567033284933e-07	7.12678142921800e-07	7.35192995650515e-07	7.14851258104969e-07		7.54727415842154e-07	4.51271389222200e-07	7.04962669213867e-07	6.18649260975548e-07	4.43347254580676e-07	3.46361630226228e-07
6.51261799088169e-07	4.02591155760111e-07	5.08213604283457e-07	6.00335472932883e-07	7.76386021128165e-07	5.31773538795990e-07		4.91747172821984e-07	2.92925886098751e-07	7.39847580321559e-07	6.25537007825065e-07	4.70710133610474e-07	4.83418591197116e-07
3.38306318902663e-07	6.77048231250698e-08	4.55039807152931e-07	5.41137704181311e-07	6.70117441145734e-07	4.14720677771156e-07		5.69687585717624e-07	1.36087246106077e-07	4.83648213397866e-07	2.49160203002615e-07	8.62852951554470e-07	4.78387315390183e-07
7.78376094653114e-07	4.02280583135269e-07	4.30814798625826e-07	4.70571680504371e-07	5.09987093419611e-07	6.52553879665780e-07		2.57294405706954e-07	1.92065668941921e-07	1.02733632231159e-06	4.59929014670782e-07	1.02473567440970e-06	8.10512903187685e-07
6.15674794325535e-07	3.00097691032959e-07	4.13663169206283e-07	3.39565862529446e-07	3.71925033161930e-07	4.45636918714048e-07		3.75454153896816e-07	3.21775051866063e-07	1.22396184624975e-06	5.14105564878306e-07	1.10337813937450e-06	1.02866322114182e-06
5.91687571021479e-07	3.42436838417487e-07	5.14285526974332e-07	4.07532966340766e-07	5.89615151286574e-07	4.99219818387069e-07		4.03660626545476e-07	1.03479060157915e-07	3.31144070530203e-07	3.92445572745373e-07	2.89827612421028e-07	2.42311611513554e-07
4.06742819018827e-07	3.38240019679694e-07	1.12175226577482e-06	1.01614989981242e-06	8.98643998547555e-07	6.06909994033312e-07		2.25249919936220e-07	6.47369699808882e-08	9.86229083449734e-07	6.75429095193641e-07	6.98480335988773e-07	6.10132227888242e-07
5.18574409859384e-07	3.24400022437503e-07	3.62374479456519e-07	4.05002459257784e-07	4.76427374229835e-07	4.70941764999360e-07		7.11933178122555e-07	8.23641414748670e-08	4.87279124466854e-07	8.60869442253628e-08	7.08726320777558e-08	3.59330008835300e-07
6.09922308298584e-07	2.30962125124365e-07	3.39759703401664e-07	3.77318084678610e-07	1.83296479118566e-07	2.15188343206038e-07		6.69562312131004e-07	1.60505631013689e-07	8.85941194854945e-08	1.77158521861177e-07	4.53598223964231e-07	1.73947039251102e-07
3.29964258557896e-07	3.54127820674782e-07	3.90767066209536e-07	4.13511372147829e-07	4.47408322219745e-07	5.25056191906909e-07		3.89796545609014e-07	3.13237092162771e-07	8.49618977758871e-07	4.67215571105362e-07	9.11755918815647e-07	7.65695689807440e-07
2.77491788235439e-07	3.14511774575501e-07	6.38751151658766e-07	4.20546482804833e-07	4.82672752111478e-07	4.67625505692541e-07		5.37447880412186e-07	2.55023969732196e-07	1.00367338572023e-07	8.54928006127774e-08	5.57159844011372e-07	3.89158809739636e-07
5.34124343949541e-07	3.06329990781998e-07	2.96134759153688e-07	2.54907981944776e-07	4.73780346198957e-07	6.06246973302639e-07		3.16671844833876e-07	3.03611082956162e-07	1.07120217141659e-07	8.72791555136263e-08	4.44187635541301e-07	4.54971229512604e-07
5.95463830769499e-07	4.39172047572505e-07	5.77822277117569e-07	6.46378248795358e-07	5.64695787170572e-07	7.91800477147649e-07		7.10015763326683e-07	1.26990930121918e-07	6.97186440414097e-07	4.69970922166696e-07	1.27676056858065e-06	6.49622033329191e-07
8.53680242902440e-07	3.85169455932351e-07	5.25005420639988e-07	3.64435746509716e-07	4.57827781292871e-07	6.07154570291326e-07		2.24822631826899e-07	1.46241232920949e-07	2.22643008051241e-07	1.85330980028908e-07	5.37267744236175e-07	3.14511190751808e-07
5.96109421232802e-07	4.17854331830194e-07	3.85781539582794e-07	3.67811386229266e-07	6.09575352803299e-07	5.06702780387938e-07		4.70001770992032e-07	2.70299534051065e-07	2.78191040321628e-07	1.98680391736865e-07	5.11644657057710e-07	2.71164345215904e-07
5.68945349599818e-07	3.36453523760665e-07	1.02979015448702e-06	8.77447810014948e-07	7.75381593558643e-07	7.52051282285878e-07		2.92834950190325e-07	2.00321220817570e-07	4.61702607820924e-07	5.02331231892249e-07	8.27113827734048e-07	5.48642729933909e-07
2.91568089796141e-07	2.35478849611377e-07	2.07146806995131e-07	1.73883124532052e-07	6.71976196597254e-07	5.54188342953908e-07		3.47578834916390e-07	4.34174249423740e-07	1.89767154249338e-07	3.59210173370125e-07	3.84119932589064e-08	2.75067862932450e-07
4.39503465308345e-07	3.49871740752824e-07	7.76802522413519e-07	6.54213968664324e-07	6.45375706267398e-07	6.72582795682463e-07		2.70742836237380e-07	1.32655385173847e-07	3.53672136084505e-07	1.71265645364234e-07	4.22841288036999e-07	2.30776153471144e-07
8.66342704394308e-07	7.54948594461828e-07	1.27045607116714e-06	1.18390533736949e-06	9.42716600618937e-07	7.82183924426531e-07		5.35965182907957e-07	1.48400999897951e-07	2.64611157767536e-07	1.47820388638630e-07	3.40705684044099e-07	1.11153570994013e-07
3.36873301863102e-07	2.35479157091705e-07	3.53338023679884e-07	3.20314673292941e-07	5.92625051005022e-07	3.70699765268090e-07		6.51714977665810e-07	2.58680341623943e-07	1.69410701212721e-07	2.14992881122448e-07	1.19051459663271e-07	3.31139363956034e-07
2.29238039874407e-07	3.20020329591230e-07	8.00809962533458e-07	5.72053848067403e-07	9.27945695114796e-07	8.42277655501982e-07		9.11880828821088e-07	2.81628687589160e-07	4.31412083214767e-07	2.30377757565046e-07	4.66548554990550e-07	1.94247728977656e-07
3.37801012281913e-07	1.97344742731476e-07	5.16519819912606e-07	3.16249100915038e-07	4.58068322149741e-07	4.07880130877127e-07		4.46317384362918e-07	2.39059351501880e-07	5.68253234964669e-07	5.05158889399658e-07	6.82832341746137e-07	5.23429381483406e-07
3.52559282018308e-07	5.28072880795304e-07	8.08319221795850e-07	1.04702594903747e-06	4.28401618687383e-07	4.64435678499825e-07		4.56648545290306e-07	3.26412147075966e-07	4.85555257637588e-07	1.51821232750294e-07	2.73259607684992e-07	4.37449096352246e-07
5.72215426769159e-07	3.51352790327871e-07	8.47014071269309e-07	5.76908107703119e-07	6.05726311288409e-07	6.13555503445664e-07		5.03219559469431e-07	1.38803014362682e-07	8.26409859272805e-07	2.46370511259533e-07	4.49075235346152e-07	2.05551591813437e-07
3.91905595380575e-07	1.94416844067669e-07	4.79225117574271e-07	3.34363893120362e-07	5.10914035154759e-07	5.13268679492281e-07		4.92661117908304e-07	2.01705446270286e-07	2.97101149145420e-07	2.09823576130211e-07	2.12106858325394e-07	2.63706079739010e-07
							8.43273404565584e-07	6.73648448003824e-07	1.13784215075247e-06	6.47530808339553e-07	7.31509387339828e-07	9.20841101835428e-07
							6.04937512410955e-07	3.62750327815359e-07	2.88163801424460e-07	7.36304175329297e-08	9.37598456761373e-08	1.02200590610721e-07
							4.03103987886805e-07	3.77961118174076e-07	4.55456107590542e-07	9.29872135126058e-07	3.67237629147167e-07	5.02157387846479e-07
							6.96996179517917e-07	3.68833794282096e-07	2.27973801867603e-07	2.28112146783965e-07	3.04309800063456e-07	8.48055810326559e-08
							6.90105201554793e-07	2.71348648879868e-07	7.47272531939231e-07	4.04213587794806e-07	1.97347284244064e-07	4.47081534534594e-07
							3.72419461451840e-07	2.50912908454486e-07	8.90942334484032e-07	3.68706632532757e-07	7.26829183411951e-07	4.59507758297889e-07
							5.07865139489586e-07	3.94456780148350e-07	1.16144630839119e-06	7.44689236418142e-07	5.30068918742046e-07	3.28958687264766e-07
							7.25943655802444e-07	4.01465903501904e-07	5.90557131863282e-07	2.99041066117901e-07	7.91540024984053e-07	4.99515450495152e-07
							5.20879569963943e-07	1.96872510009410e-07	6.32177311574975e-07	2.02461286956130e-07	5.44990533064904e-07	8.50990374106581e-07
							7.08546638040720e-07	2.46482052817218e-07	3.12366479991159e-07	3.29474566510381e-07	5.09215697326151e-07	5.43333315017366e-07
							4.95808532541371e-07	4.78047749606547e-07	1.05370973044816e-06	4.45536521820116e-07	6.72791207367931e-07	6.56854226225956e-07
							5.38503868862713e-07	3.59124850635750e-07	7.48882680050317e-07	1.96829770907963e-07	7.83189688709246e-07	1.13177699151076e-06
							1.63709194622096e-07	2.23562176867110e-07	6.31183415247346e-07	1.45224651179238e-07	3.60794861798175e-07	4.86838529087133e-07
							4.88225926702765e-07	2.66692171530344e-07	5.79854285903437e-07	3.80123474058739e-07	7.10319202879409e-07	1.00685236888973e-06
							5.73339396293279e-07	2.38000249723890e-07	9.96701647396024e-07	2.21585988966914e-07	7.77549436873604e-07	1.18429770370207e-06
							7.77750648915302e-07	1.60678110214459e-07	4.82643932173185e-07	2.57853329990410e-07	1.34824406457799e-07	2.58174958255742e-07
							4.98621465979157e-07	3.20460100122777e-07	3.34025031732119e-07	1.83147997371486e-07	5.81976644459623e-07	1.02902541795012e-07
							5.17490596610561e-07	2.91546433798577e-07	6.33032265268801e-07	3.73610620955353e-07	9.08101807506318e-07	7.81325916704590e-07
							4.11660984909386e-07	2.12859279092978e-07	7.07932396589720e-07	5.24909807722303e-07	4.28794709980076e-07	7.81874320039111e-07
							6.35379544523544e-07	3.94209187169668e-07	9.35118249049987e-07	4.31745300542907e-07	6.20759719367290e-07	2.11602374117001e-06
							6.73084773547087e-07	4.20656621386937e-07	2.09055191218596e-07	8.64361864164194e-08	2.21296492436875e-07	4.85346349743914e-07
							3.39676417448706e-07	2.94644182079678e-07	5.58730987038298e-07	7.42692439413233e-07	3.85040017814276e-07	5.67516817151197e-07
							2.71645534736923e-07	1.62620268469303e-07	3.29293256483067e-07	3.08241929785867e-07	7.04875024038077e-07	7.12334082688939e-07
							9.03608118882166e-07	5.11781289470404e-07	6.06439017874864e-07	4.11354319505895e-07	6.12915895148357e-07	5.06777171654619e-07
							5.46192058701896e-07	3.62540815126981e-07	3.38669099782168e-07	1.11372764820116e-07	4.74499470418522e-07	4.19962222979999e-07
							3.57564639476748e-07	2.51289986892023e-07	8.84711907484086e-07	6.96361891450523e-07	6.62974861392112e-07	3.89095204123791e-07
							8.72388416560257e-07	3.61766715237847e-07	1.25861432921262e-06	9.69593911684170e-07	1.19949552620043e-06	1.35997089817906e-06
							8.87491137731903e-07	7.26812461876093e-07	5.58940246385049e-07	1.91492388165479e-07	5.64533068242875e-07	3.17525844302424e-07
							6.72822059602183e-07	4.95619557327152e-07	6.59208547837589e-07	5.30041987379975e-07	8.66467613015323e-07	6.35618667045875e-07
							7.78213357699192e-07	4.14571859715402e-07	4.37567746206502e-07	1.30117231247276e-07	2.70503517230564e-07	3.65144253329049e-07
							6.06881665288266e-07	4.43325000706631e-07	8.66508852315985e-07	4.24279422053730e-07	1.33407040622467e-06	6.83058039332386e-07
							6.93633895748024e-07	3.28836834872167e-07	1.34550073907645e-06	7.08491594375155e-07	9.32064410957226e-07	1.17385633356358e-06
							5.68902348291209e-07	6.66909079371328e-07	1.59925790205656e-07	1.34439939311506e-07	1.45893608376677e-07	6.54909977768355e-07
							7.86931471415131e-07	4.06306095752054e-07	1.03242803676543e-06	7.32538687470275e-07	7.52821963085727e-07	6.12459129911428e-07
							2.65079623206847e-07	1.96031486678359e-07	3.83363579696977e-07	4.49582154105716e-07	2.20470023790877e-07	4.05912431423180e-07
							4.90222903440894e-07	3.20315075992999e-07	4.89413507339429e-07	2.24629990655101e-07	1.93572141532143e-07	2.94811744527896e-07
							4.43954398148335e-07	2.37491591843631e-07	1.02071845933546e-06	5.02669452707349e-07	6.02501234861676e-07	5.13085270112106e-07
							3.22850018370814e-07	5.68890066847961e-07	5.18126067546226e-07	1.61157311683975e-07	3.09447611437922e-07	4.45930571469966e-07
							7.86123933191902e-07	3.57357969392933e-07	4.71078641981773e-07	2.01988188155143e-07	2.45766937273368e-07	5.41377096299616e-07
							4.17612293955910e-07	1.52700782119864e-07	4.10149750986617e-07	8.00647909741793e-08	4.09507453610489e-07	5.94564011071923e-07
							4.98529711032845e-07	3.11624022116787e-07	3.25237956347844e-07	2.01697893857192e-07	6.73348710517652e-07	3.83328127353220e-07
							6.94046780714092e-07	2.61849128531190e-07	8.56435977449052e-07	5.70971582204084e-07	5.59010480789928e-07	4.90969486684157e-07
							4.91064461232629e-07	2.42050396041342e-07	5.32536786709223e-07	7.64005263360792e-08	6.25245858654684e-07	6.15679332271351e-07
							3.59332883977257e-07	3.50037089129020e-07	6.80897979724858e-07	3.02888860119238e-07	4.65682586235417e-07	3.88222522631944e-07
							7.41438958647875e-07	4.58019701123807e-07	6.66093450588289e-07	3.12155706516828e-07	8.44722992691357e-07	9.97911958232760e-07
							8.81675296579334e-07	4.84737977093253e-07	6.58625212087354e-07	4.16915665811627e-07	5.72657387526499e-07	3.55777737124370e-07
							5.80424220620569e-07	3.24313544534964e-07	8.36235325186592e-07	2.95382788246044e-07	4.15956078790968e-07	4.81806366799416e-07
							8.01415792448838e-07	2.18837453776837e-07	3.02512798043010e-07	2.17301604883638e-07	1.89431841156147e-07	4.72427720365613e-07
							4.38595662346263e-07	1.83286577708258e-07	3.69370536811724e-07	1.96564708480439e-07	3.49800761110053e-07	6.41006481918576e-07
							7.71149052699423e-07	3.61982386461973e-07	9.58039810036838e-07	7.40255795473733e-07	5.69951730595491e-07	4.66921812889807e-07
							3.00224165537558e-07	2.65677899288062e-07	4.84551618289043e-07	5.72922318212541e-07	5.71119553033707e-07	5.52750523336748e-07
							1.25022296143545e-06	6.18713528070847e-07	9.66368431290257e-07	4.63620157792666e-07	5.48803356500005e-08	6.76237365736485e-07
							5.39752081311617e-07	4.28261894109101e-07	6.00257583915378e-07	5.66962799098426e-07	6.19180404226646e-07	7.33776076786663e-07
							8.85984618536822e-07	3.48563806931236e-07	3.71411102153007e-07	2.74746620291082e-07	4.12836083543374e-07	5.27566572977320e-07
							4.54245389334463e-07	2.03829807752557e-07	4.22645208694709e-07	1.86668624731056e-07	5.36838789495391e-07	4.38572377923015e-07
							1.20201904253301e-06	9.00120260796689e-07	1.24076997103825e-06	7.97395591103138e-07	4.97784899277277e-07	1.04924043387339e-06
							4.99462336701325e-07	1.42324242582907e-07	7.69118717205493e-07	2.60662025920128e-07	5.39670353838128e-07	5.67037435420716e-07
							6.39582905484346e-07	6.70417792862456e-07	4.79046875961005e-07	9.02192446955594e-08	6.18032980431770e-07	9.36677603636996e-07
							7.48575048403940e-07	3.40769150877502e-07	7.35065480839968e-07	6.66932601122029e-07	5.73569472448003e-07	4.83423309309263e-07
							8.09588834045284e-07	5.07439489434229e-07	6.88576665984911e-07	3.07071941082911e-07	1.82484054715133e-07	3.96111754716022e-07
							6.62259158290114e-07	1.92170057412833e-07	4.52993201925907e-07	4.86080326265145e-07	3.58766594519978e-07	7.69467629295010e-07
							3.47222689618754e-07	2.71634593455660e-07	6.94504932867692e-07	2.26948429474966e-07	2.72822218330624e-07	7.07179108678407e-07
							5.32078900916918e-07	4.26116784741870e-07	6.22840360760737e-07	2.67634566102489e-07	3.74946571990301e-07	4.29731223426272e-07
							8.39937177921150e-07	3.81383802204592e-07	7.03739104351127e-07	1.39165661444934e-07	8.16317955884580e-07	1.25659554169263e-06
							5.45110169562479e-07	2.82487633940038e-07	5.05930180153606e-07	1.18827267018903e-07	3.71066215344328e-07	3.99877407626749e-07
							2.85976477296652e-07	5.13084930213875e-07	5.02939782802793e-07	2.77781051396135e-07	1.04069408229348e-06	8.59112749393495e-07
							6.48095406247947e-07	4.17041241769107e-07	4.04093434763148e-07	3.25199309444117e-07	5.66737553956347e-07	4.29289877851951e-07
							3.17381827802260e-07	2.21004326434477e-07	2.02623526406580e-07	1.69126784613084e-07	1.88735268991405e-07	2.10624317452381e-07
							9.43814889330395e-07	5.26147848840143e-07	5.57503241645160e-07	3.95442278498416e-07	2.06980871441905e-07	5.63335150223393e-07
							6.92507788697576e-07	2.60136576351544e-07	1.98713255346036e-07	4.58612307872450e-07	2.78947587920455e-07	4.62185974096444e-07
							7.09901836028359e-07	6.46647788922012e-07	1.27548401581926e-06	9.71423436746504e-07	1.68592742491074e-06	1.24122464093995e-06
							5.32106110907276e-07	4.44968948373495e-07	3.33094703795052e-07	2.29334859863675e-07	3.33503167115040e-07	5.62458657624684e-07
							7.41552745491327e-07	4.65741672406540e-07	8.30570618015353e-07	3.70402110871963e-07	3.90229057358088e-07	5.58463804292264e-07
							3.97294364989723e-07	3.01533035578209e-07	7.35353719310159e-07	2.53357280177170e-07	1.34695291907360e-07	2.70571275772893e-07
							5.02380854492546e-07	1.63869757173475e-07	3.67129693830798e-07	5.05484681632316e-07	7.10834006544467e-07	8.28552722702295e-07
							7.14865883635917e-07	6.35721655507377e-07	7.26830526866576e-07	8.86122566166964e-07	4.96756940198600e-07	5.16121178838275e-07
							7.15852457057853e-07	4.91770004175906e-07	7.10745426732203e-07	6.78732948821152e-07	3.07410630118744e-07	3.40007577388783e-07
							4.58186460965508e-07	1.46293128697140e-07	7.52188086962746e-07	3.53007796876767e-07	1.00248147113356e-06	7.70759144858191e-07
							4.88690161098104e-07	3.06295956294744e-07	2.99310187981461e-07	2.66551774565046e-07	3.27696094241685e-07	4.27965596811358e-07
							8.34707953445757e-07	3.07276473179268e-07	4.04720925291468e-07	4.57255084556624e-07	3.68785849939739e-07	2.34413458833661e-07
							7.05656163801079e-07	4.38483372551412e-07	5.09377024063364e-07	3.87768663969584e-07	4.71276571439643e-07	4.29943450659092e-07
							7.35720301552146e-07	3.34456570741315e-07	6.00431862740316e-07	3.26470867718602e-07	5.01488671462079e-07	1.10283512833135e-07
							2.76957688939175e-07	2.76088659069548e-07	2.57193426370668e-07	1.36945332795454e-07	5.17389808796207e-07	1.86862346179193e-07
							4.53378215481026e-07	5.49571159108114e-07	6.66573514136177e-07	2.58606149152006e-07	4.19756234365495e-07	7.41087688618803e-07
							2.50640257797472e-07	2.36437904600160e-07	6.29670270714514e-07	3.40868564297732e-07	4.72875793273388e-07	3.43550420522821e-07
							8.10993823970563e-07	3.81770184794785e-07	5.93965024492320e-07	5.02677739002222e-07	3.55009764780115e-07	6.03521938391950e-07
							4.18751386034983e-07	3.24994121618746e-07	8.35454914917644e-07	3.31528245651934e-07	3.95651216246462e-07	5.75445199330472e-07
							4.21160678738381e-07	2.40626552607179e-07	7.72453367661079e-07	3.63055268354616e-07	2.61449612623098e-07	2.68839967365153e-07
							4.08003826000334e-07	9.67020242974253e-08	6.99606075123781e-07	5.55332103181502e-07	8.54982124348090e-07	9.79725737403471e-07
							9.38957797421766e-07	5.09897309396578e-07	4.45657573286725e-07	8.33606784515998e-08	3.24321682750443e-07	6.62391669474208e-07
							4.82164007146516e-07	2.35544409639942e-07	4.87385618975252e-07	5.73494605158569e-07	7.80147394093242e-07	4.66327538630040e-07
							8.65204865026120e-07	5.97771813243725e-07	7.55739803495547e-07	4.81832442002705e-07	4.54153957762449e-07	4.39680962076641e-07
							6.89672641549326e-07	5.00610245254609e-07	9.08962713466778e-08	3.15168576246543e-07	1.38186353660804e-07	2.31330606463627e-07
							4.05283332494932e-07	2.61578380320959e-07	3.05301872480740e-07	3.32169357173954e-07	4.53467682393465e-07	3.17051983823074e-07
							8.16652976461077e-07	3.36224702847769e-07	5.92150698265857e-07	4.80969198259930e-07	5.48324750042122e-07	3.40574449085727e-07
							7.98549382289235e-07	3.77946837704499e-07	1.80131347706929e-07	9.22284978401230e-08	2.58086301849917e-07	2.85939860443195e-07
							4.68662692409080e-07	5.06620116156172e-07	4.75172589814443e-07	2.62062545273410e-07	3.92454810540037e-07	6.31881901219503e-07
							5.51139113840868e-07	2.03171705592379e-07	2.96938130357372e-07	2.68862844971861e-07	2.28843429910055e-07	2.22224671019354e-07
							4.46551759772024e-07	2.12133638551223e-07	4.49002565956808e-07	4.99249045028889e-07	3.07285982555732e-07	3.91237716063628e-07
							5.04611543407147e-07	1.78379207790469e-07	3.98499125328551e-07	3.54331265564189e-07	1.74682964647682e-07	2.39804945727682e-07
							7.67850009784441e-07	4.22318081603851e-07	1.67037654456082e-07	1.53603813508652e-07	7.54721015944875e-08	3.71074934110220e-07
							8.82224514508870e-07	4.35012787711949e-07	1.96527499057739e-07	2.59201999535033e-07	3.81279530643552e-07	4.62370277164211e-07
							5.89175843861691e-07	2.12905904869181e-07	9.84210658081805e-07	4.53935253229724e-07	3.93236428410331e-07	2.08979662830361e-07
							4.42810707046199e-07	6.17963573384817e-07	9.35674422573761e-07	4.67880510566930e-07	5.67402418499133e-07	1.06819242204158e-06
							6.80735093226811e-07	2.52645735171921e-07	7.77625925720581e-07	5.23306561024046e-07	3.84903799042893e-07	2.78549878011407e-07
							4.48041418612409e-07	1.49987066830264e-07	4.07152742229010e-07	2.54360132493720e-07	2.05916439696208e-07	8.32676271836793e-07
							2.44748269350479e-07	3.25053664816645e-07	1.26154190166924e-07	1.77130720482773e-07	1.55306337855913e-07	2.20515087442743e-07
							3.95979665821816e-07	4.48276582781507e-07	5.00441073178425e-07	2.76126383452464e-07	1.88742290823228e-07	4.77606234089397e-07
							1.48120578983492e-07	2.96407573993802e-07	8.90093418355315e-07	7.43525918567071e-07	1.06325055295414e-06	6.26964240701824e-07
							1.39221497585628e-07	1.45037412745684e-07	4.32724493092654e-07	4.72925459532012e-07	4.88026927106166e-07	5.60907720597270e-07

## Sheet: Figure 3c
Figure 3	c	widefield
distance between positive charge centers of young HSCs							distance between positive charge centers of old HSCs
Sept6-Sept7	Sept7-Sept9	Sept7-Sept11					Sept6-Sept7	Sept7-Sept9	Sept7-Sept11
88.3533439553848	0.555464649989517	1012.21892087086					131.032417963219	70.4837905584463	350.110859017394
309.587090515133	148.505303741196	1279.82622258897					359.055602817924	1015.74826734265	656.056018934527
257.902788084635	2053.10301529475	3852.60191574582					167.974331218538	45.4887294078253	187.477556145466
39.6573909881290	403.783587724613	425.631442371559					27.6934149981826	229.869860877654	105.979631119921
347.927214590055	238.873899083749	70.8614144477560					22.9951389271955	149.722105202523	57.7634070858476
55.3509075410948	595.573279501476	1172.33106858530					113.546683497283	481.982016401797	753.129811232282
86.0982266580195	1127.68960378005	2108.10390717952					54.0815411467484	154.334656283270	480.768111049681
485.664613469704	762.207762278793	1135.47361685355					105.496565837140	49.6442079441586	476.211054846106
124.448503572026	1747.76043013238	2370.98980597662					98.7010323373506	148.617327782025	401.079223850005
260.994296770874	95.7187268401121	112.096858811057					295.850031592745	305.866981837240	870.153741166279
159.322702725267	476.664697024798	2494.67297622628					314.972548222682	329.202563022453	6.09918754475984
377.019925861199	261.790569975557	349.811237700733					408.268122344169	138.277271973766	248.965955602529
81.7392264640930	396.491414466271	520.574748239606					245.654516823135	440.694767180456	1479.57570672197
278.645555200394	302.266671213969	384.103725807763					191.847737121632	96.3324152712685	88.1354596723304
334.388585421597	3044.87331002687	3401.16292256080					244.656596223875	369.350351524477	241.329174640217
341.082440646847	851.957795163398	2628.84351151654					136.750785281371	224.356669356070	253.803427332861
42.8943245104274	111.432733826272	457.369698850196					62.2436476080620	1140.36504705578	1239.46093880619
235.314995024530	330.386101146518	152.583831939294					47.4418910179211	177.581879701324	170.974970598512
112.617067136402	1351.39116433517	2743.05424490368					27.6196242695660	100.714289489128	790.882210403101
23.9599736836899	345.050006110183	166.052396239977					297.269008903375	199.656538867399	586.031300311493
79.7985529035523	216.029746049666	101.778224881296					35.8686418898033	736.347033050217	1813.63017229445
117.890891130119	42.4929285807721	26.2490724400650					224.523252586052	1001.73673470720	2176.97244606549
38.2771536272558	94.8530789461511	114.678784716976					198.472788805633	8.32922132464410	20.7515763749980
141.337152247203	999.952136124812	683.738760948019					21.4630616707382	493.594901924706	1262.75140415974
461.486341660295	304.605311834749	20.3258585753665					23.6114811989755	70.8687470078330	34.9420957884577
6.45194340877242	309.180759766221	170.757495478012					293.794490960932	306.957560371067	173.441808679170
15.0929056740333	367.108543556062	328.233173942117					676.411618708760	213.722656580361	2197.99607444142
28.9147122962022	830.502935181095	754.188327742453					56.1058993749484	78.4890954351176	134.576729612063
40.5275382461223	489.665715853249	1624.88754773177					23.2587916058583	9.66604342488790	368.504735534141
13.7780541110878	70.4206701694693	264.198224985419					207.366788771489	748.835200698240	1863.53495128159
200.635231131715	110.025190953187	35.0300632762428					45.3593674764743	238.676859804335	211.579993920601
198.695314910961	301.710909545373	504.115864148520					141.968684878348	727.609050938396	400.819572099785
62.5908196795772	680.038767581960	81.7955732509490					159.846996477689	73.5935619823467	149.420477144722
53.1429710931934	188.650127689652	202.939138024666					177.595258380259	265.214191692186	169.051286471075
208.984158582179	333.075182880660	14.1914845778092					437.521767504230	204.141078407883	98.7670230865770
152.754774369889	134.952692728077	495.268123700958					43.1277550946543	240.131479143449	273.217414747029
164.131425820262	19.2650777247782	178.196011834423					119.109004676007	132.049586102887	67.3055786405530
210.621865099432	763.593752209021	2169.83909580397					182.141740076906	41.3291586854411	625.910119902716
170.894162920593	552.680054543347	439.876372821649					66.5397442481099	185.861707954447	121.264512276024
454.291673674314	510.053671242369	429.471066875931					296.436036317151	38.9873293901437	12.7925175798082
210.134484371714	340.697772018060	993.527728562879					68.5349792017205	110.719993250212	28.8336340558235
41.8519427995598	637.409559532915	289.198316210497					83.6061412634244	47.7255304079172	119.088884000106
1.81345131087801	16.0719554745374	9.21838249349275					13.2713728151139	84.8507774525060	231.223217164115
102.901449276846	556.465308158948	46.8355489411770					52.8393848533779	110.145347234422	22.9039446208208
12.8789594653663	584.020608109098	14.5520278699405					408.485679975696	373.852701850305	74.5125700231201
195.584755165714	358.925798188627	272.286338296882					121.203096078811	259.628846874104	373.002745129706
188.830672740130	225.827305610255	63.9098729876660					98.9697192425701	273.020514201919	50.2275221881282
159.214016208707	765.931340329777	453.146236410114					84.9615757001593	69.7014129441122	27.6519015474260
419.530379699965	717.599198301812	520.502354188902					138.737417153947	884.003927021422	431.242219168380
177.718796285513	359.561571757407	344.690587326646					113.331732952845	144.008828774178	201.209385076307
225.584559695693	283.031834781377	244.233217292605					151.059269519454	24.5388094555565	2.54816707376085
68.2697131729965	328.271764258790	296.987000459112					138.337563866695	68.8258133608542	14.0678373202791
340.043631153578	218.206134448585	20.9428200156290					232.694172080392	611.360547819924	685.098741741582
109.162178737764	327.266299756615	344.220570040341					437.395758679852	271.028777555444	483.076250237398
137.731475142264	61.4069745478046	1.81393192064570					333.669401393552	169.781481592181	166.808977726861
190.484123532935	165.597931901328	66.1246541183082					893.001680054722	43.4533382991376	246.854842160037
208.421489522148	70.2046972064109	318.790907777808					603.210641414045	178.389720963913	163.392717268538
149.078116361674	53.2942081235869	351.730665881192					310.451063775899	118.200470808311	270.802486876337
64.2298978059807	858.738508459573	350.080242505794					299.850221130571	82.8424941473950	72.0768518968762
18.2504796103040	899.799692951803	501.932324981097					65.0866132100073	159.764589290540	132.602722783948
1586.67341437595	84.4616397270256	1327.64682038287					192.825156037146	65.3104578168222	386.800266221462
39.5373416672392	707.652646304088	630.369309354906					516.018147523570	113.767996815211	261.921740622664
101.559607978947	7.28538268944794	148.290856106290					138.755462446419	276.393385814063	451.011487133426
394.542257812156	862.230468450005	88.0978664161721					56.9250746136149	449.246792602242	157.813175701183
169.848250175888	25.6868671458069	292.393734636007					948.701980672501	137.139402423854	83.2670691787589
106.523279796847	255.406499713118	438.846914578076					241.313026063704	464.145035477034	249.723990797119
230.820927842404	326.596861799446	181.608608991002					99.1488903424088	65.4454368087208	269.224781042866
82.8401763869169	133.805179326506	185.368884482990					217.120170877986	219.132064651046	207.563807612602
196.320696514519	477.953353396349	105.493859808004					162.197981675326	959.338541910954	610.761490035973
82.0711994805079	135.982394476596	538.252416077143					564.421953209439	893.696153734403	1208.62823010609
277.470833768268	51.8861445472448	255.920345533576					124.544130585222	244.510451248018	150.677520330317
256.157027719495	367.749168047607	107.528280593890					187.214949437875	286.486203127268	175.581170717200
927.749391095776	1137.72900420145	1108.38337540766					238.371857991893	591.881196252479	485.683451045241
236.187301207281	103.263089103762	61.6620504509938					333.713249360118	201.575875958570	341.153161953660
242.855960437651	451.975712107007	357.366371191489					867.037095966379	426.475064456343	335.473993237763
208.637567226897	303.246662694071	148.000735809834					365.679433599524	69.2340737584800	4.72275708923917
192.232922119563	256.080411363060	24.3685286385371					315.059231684787	217.305310030403	1.77300845962327
483.461103641384	488.791965698440	49.9728028869904					313.331064162285	606.620479840307	176.139163829535
105.893087879225	784.619625677779	728.954376129246					89.3603955478466	163.014255581898	247.745839710175
165.096235807752	380.015949397492	332.488177073208					229.998141921284	215.723044457995	174.033601917537
102.125231408885	407.949185135556	182.485557883501					12.1917702698465	627.095333827563	672.530893404704
148.991948883078	1308.20391208111	397.569708392852					36.3416650988638	190.002250531996	87.4122320819770
68.9744718031634	697.294434559623	810.963315911751					130.955788384517	849.710449455404	553.638431990464
112.749935143294	269.352600020387	11.2144587572147					330.943501417108	381.969896551289	901.674179765700
129.211076441108	618.087323231419	51.2966541800943					243.576536927076	363.755952573471	502.489828962443
123.270845287840	397.372076524805	476.593027451116					222.395305728473	137.710041994318	136.036212415457
[truncated: 354 more rows]

## Sheet: Figure 3e
Figure 3	e	widefield
[truncated: 442 more rows]

## Sheet: Figure 3g
Figure 3	g	widefield
[truncated: 442 more rows]

[truncated: 6 more sheets: Figure 4b,c, Figure 5b, Figure 5c, S1c, S2 b-k + TabS1, S6 b,c,d,e]
